# Supplementary material for: N-[(2S)-2-(4-Bromo­phen­yl)-4-oxo-1,3-thia­zolidin-3-yl]pyridine-3-carboxamide
Source: Acta Crystallogr Sect E Struct Rep Online. 2010 Jun 18;66(Pt 7):o1691–2. doi: 10.1107/S1600536810022506 (PMC3006680; doi:10.1107/S1600536810022506)
Supplement: Supplementary file 1 [file e-66-o1691-sup1.cif]

##############################################################################
###                                                                        ###
###        Electronic paper (Acta Crystallographica Section E)             ###
###                                                                        ###
##############################################################################
#                                                                            #
# This CIF contains the data in a paper accepted for publication in Acta     #
# Crystallographica Section E. It conforms to the requirements of Notes      #
# for Authors for Section E, and has been peer reviewed under the auspices   #
# of the IUCr Commission on Journals.                                        #
#                                                                            #
# Full details of the Crystallographic Information File format               #
# are given in the paper "The Crystallographic Information File (CIF):       #
# a New Standard Archive File for Crystallography" by S. R. Hall, F. H.      #
# Allen and I. D. Brown [Acta Cryst. (1991), A47, 655-685].                  #
#                                                                            #
# The current version of the core CIF dictionary is obtainable from          #
# ftp://ftp.iucr.org/pub/cif_core.dic. The current version number is 2.4.    #
#                                                                            #
# Software is freely available for graphical display of the structure(s) in  #
# this CIF.  For information consult the CIF home page http://www.iucr.org/  #
# cif/home.html                                                              #
#                                                                            #
# This file may be used for bona fide research purposes within the           #
# scientific community so long as proper attribution is given to the journal # 
# article from which it was obtained.                                        #
#                                                                            #
##############################################################################
                                             
data_global
_audit_creation_method     'PLATON <TABLE ACC> option'
_journal_date_recd_electronic     2010-06-07
_journal_date_accepted     2010-06-11
_journal_name_full     'Acta Crystallographica, Section E'
_journal_year     2010
_journal_volume     66
_journal_issue      7
_journal_page_first     o1691
_journal_page_last     o1692
_journal_paper_category     QO
_journal_coeditor_code     LH5067
_publ_contact_author_name
; Dr. Mehmet Akkurt
;
_publ_contact_author_address
; Department of Physics
  Faculty of Arts and Sciences
  Erciyes University
  38039 Kayseri
  Turkey
;
_publ_contact_author_email     akkurt@erciyes.edu.tr
_publ_contact_author_fax     '+90-352-4374933'
_publ_contact_author_phone     '+90-352-4374901 ext. 33106'
_publ_section_title
;\
<i>N</i>-[(2<i>S</i>)-2-(4-Bromophenyl)-4-oxo-1,3-thiazolidin-3-yl]pyridine-3-\
carboxamide
;
loop_
    _publ_author_name
    _publ_author_footnote
    _publ_author_address
    'Mehmet Akkurt' .
; Department of Physics
  Faculty of Arts and Sciences
  Erciyes University
  38039 Kayseri
  Turkey
;
    '\'Ismail \,Celik' .
; Department of Physics
  Faculty of Arts and Sciences
  Cumhuriyet University
  58140 Sivas
  Turkey
;
    'Hale Demir' .
;
Department of Pharmaceutical Chemistry,
Faculty of Pharmacy,
Istanbul University,
34116 Beyazit,
Istanbul,
Turkey
;
    'Sumru \"Ozk\?ir\?iml\?i' .
;
Department of Pharmaceutical Chemistry,
Faculty of Pharmacy,
Istanbul University,
34116 Beyazit,
Istanbul,
Turkey
;
    'Orhan B\"uy\"ukg\"ung\"or' .
;
   Department of Physics
   Faculty of Arts and Sciences
   Ondokuz May\?is University
   55139 Samsun
   Turkey
;
data_I
_chemical_name_systematic
;
<i>N</i>-[(2<i>S</i>)-2-(4-Bromophenyl)-4-oxo-1,3-thiazolidin-3-yl]pyridine-3-
carboxamide
;
_chemical_name_common     ?
_chemical_formula_moiety     'C15 H12 Br N3 O2 S'
_chemical_formula_sum     'C15 H12 Br N3 O2 S'
_chemical_formula_structural     ?
_chemical_formula_iupac     'C15 H12 Br N3 O2 S'
_chemical_formula_weight     378.25
_chemical_melting_point     ?
_symmetry_cell_setting     trigonal
_symmetry_space_group_name_H-M     'R -3'
_symmetry_space_group_name_Hall     '-R 3'
loop_
    _symmetry_equiv_pos_site_id
    _symmetry_equiv_pos_as_xyz
    1 x,y,z
    2 -y,x-y,z
    3 -x+y,-x,z
    4 -x,-y,-z
    5 y,-x+y,-z
    6 x-y,x,-z
    7 1/3+x,2/3+y,2/3+z
    8 1/3-y,2/3+x-y,2/3+z
    9 1/3-x+y,2/3-x,2/3+z
    10 1/3-x,2/3-y,2/3-z
    11 1/3+y,2/3-x+y,2/3-z
    12 1/3+x-y,2/3+x,2/3-z
    13 2/3+x,1/3+y,1/3+z
    14 2/3-y,1/3+x-y,1/3+z
    15 2/3-x+y,1/3-x,1/3+z
    16 2/3-x,1/3-y,1/3-z
    17 2/3+y,1/3-x+y,1/3-z
    18 2/3+x-y,1/3+x,1/3-z
_cell_length_a     24.9588(9)
_cell_length_b     24.9588(9)
_cell_length_c     12.8013(5)
_cell_angle_alpha     90
_cell_angle_beta     90
_cell_angle_gamma     120
_cell_volume     6906.1(4)
_cell_formula_units_Z     18
_cell_measurement_reflns_used     10912
_cell_measurement_theta_min     1.63
_cell_measurement_theta_max     28.04
_cell_measurement_temperature     296(2)
_cell_special_details
;
;
_exptl_crystal_description     'block'
_exptl_crystal_colour     'colourless'
_exptl_crystal_size_max     0.280
_exptl_crystal_size_mid     0.227
_exptl_crystal_size_min     0.190
_exptl_crystal_size_rad     ?
_exptl_crystal_density_diffrn     1.637
_exptl_crystal_density_meas     ?
_exptl_crystal_density_method     'Not Measured'
_exptl_crystal_F_000     3420
loop_
    _exptl_crystal_face_index_h
    _exptl_crystal_face_index_k
    _exptl_crystal_face_index_l
    _exptl_crystal_face_perp_dist
    6 -15 -4 0.0806
    13 -28 19 0.1133
    -5 15 -12 0.1646
    -7 1 -1 0.1285
    8 17 -9 0.1010
    19 2 1 0.0920
    27 12 4 0.0929
    22 -27 13 0.1003
    -2 15 -2 0.0911
    -7 26 5 0.1173
    -15 26 4 0.0990
    -27 -1 25 0.1120
    -21 20 2 0.1264
    -20 -18 9 0.0650
    -30 -14 -1 0.1114
    -15 9 -4 0.1372
    5 -30 4 0.1000
    23 -25 1 0.1186
    23 -23 -16 0.0987
_exptl_absorpt_coefficient_mu     2.824
_exptl_absorpt_correction_type     integration
_exptl_absorpt_process_details     '(X-RED32; Stoe & Cie, 2002)'
_exptl_absorpt_correction_T_min     0.505
_exptl_absorpt_correction_T_max     0.616
_exptl_special_details
;
;
_diffrn_ambient_temperature     296(2)
_diffrn_radiation_type     'Mo K\a'
_diffrn_radiation_wavelength     0.71073
_diffrn_radiation_monochromator     'plane graphite'
_diffrn_measurement_device_type     'Stoe IPDS 2'
_diffrn_measurement_device     '2-circle goniometer'
_diffrn_measurement_method     '\w scans'
_diffrn_detector_area_resol_mean     6.67
_diffrn_reflns_number     13554
_diffrn_reflns_av_R_equivalents     0.0503
_diffrn_reflns_av_sigmaI/netI     0.0460
_diffrn_reflns_theta_min     1.63
_diffrn_reflns_theta_max     26.49
_diffrn_reflns_theta_full     26.49
_diffrn_measured_fraction_theta_max     1.000
_diffrn_measured_fraction_theta_full     1.000
_diffrn_reflns_limit_h_min     -30
_diffrn_reflns_limit_h_max     27
_diffrn_reflns_limit_k_min     -31
_diffrn_reflns_limit_k_max     31
_diffrn_reflns_limit_l_min     -15
_diffrn_reflns_limit_l_max     16
_diffrn_reflns_reduction_process
;
;
_refine_special_details
;
Refinement on <i>F</i>^2^ for ALL reflections except those flagged by the user
for potential systematic errors. Weighted <i>R</i>-factors <i>wR</i> and all
goodnesses of fit <i>S</i> are based on <i>F</i>^2^, conventional
<i>R</i>-factors <i>R</i> are based on <i>F</i>, with <i>F</i> set to zero for
negative <i>F</i>^2^. The observed criterion of <i>F</i>^2^ > \s(<i>F</i>^2^)
is used only for calculating -<i>R</i>-factor-obs <i>etc</i>. and is not
relevant to the choice of reflections for refinement. <i>R</i>-factors based
on <i>F</i>^2^ are statistically about twice as large as those based on
<i>F</i>, and <i>R</i>-factors based on ALL data will be even larger.
;
_reflns_number_total     3174
_reflns_number_gt     1963
_reflns_threshold_expression     I>2\s(I)
_refine_ls_structure_factor_coef     Fsqd
_refine_ls_matrix_type     full
_refine_ls_R_factor_all     0.0858
_refine_ls_R_factor_gt     0.0415
_refine_ls_wR_factor_gt     0.0736
_refine_ls_wR_factor_ref     0.0850
_refine_ls_goodness_of_fit_ref     0.950
_refine_ls_restrained_S_all     0.949
_refine_ls_number_reflns     3174
_refine_ls_number_parameters     202
_refine_ls_number_restraints     1
_refine_ls_number_constraints     ?
_refine_ls_hydrogen_treatment     mixed
_refine_ls_weighting_scheme     calc
_refine_ls_weighting_details
                 'calc w=1/[\s^2^(Fo^2^)+(0.0375P)^2^] where P=(Fo^2^+2Fc^2^)/3'
_atom_sites_solution_hydrogens     geom
_atom_sites_solution_primary     direct
_atom_sites_solution_secondary     difmap
_refine_ls_shift/su_max     0.000
_refine_ls_shift/su_mean     0.000
_refine_diff_density_max     0.221
_refine_diff_density_min     -0.350
_refine_ls_extinction_method     'none'
_refine_ls_abs_structure_details     ?
_refine_ls_abs_structure_Flack     .
loop_
    _atom_type_symbol
    _atom_type_description
    _atom_type_scat_dispersion_real
    _atom_type_scat_dispersion_imag
    _atom_type_scat_source
    S S 0.1246 0.1234 'International Tables Vol C Tables 4.2.6.8 and 6.1.1.4'
    O O 0.0106 0.0060 'International Tables Vol C Tables 4.2.6.8 and 6.1.1.4'
    N N 0.0061 0.0033 'International Tables Vol C Tables 4.2.6.8 and 6.1.1.4'
    Br Br -0.2901 2.4595 'International Tables Vol C Tables 4.2.6.8 and 6.1.1.4'
    H H 0.0000 0.0000 'International Tables Vol C Tables 4.2.6.8 and 6.1.1.4'
    C C 0.0033 0.0016 'International Tables Vol C Tables 4.2.6.8 and 6.1.1.4'
_computing_data_collection     'X-AREA (Stoe & Cie, 2002)'
_computing_cell_refinement     'X-AREA (Stoe & Cie, 2002)'
_computing_data_reduction     'X-RED32 (Stoe & Cie, 2002)'
_computing_structure_solution     'SIR97 (Altomare <i>et al.</i>,  1999)'
_computing_structure_refinement     'SHELXL97 (Sheldrick, 2008)'
_computing_molecular_graphics     'ORTEP-3 (Farrugia, 1997)'
_computing_publication_material     'WinGX (Farrugia, 1999)'
loop_
    _atom_site_type_symbol
    _atom_site_label
    _atom_site_fract_x
    _atom_site_fract_y
    _atom_site_fract_z
    _atom_site_U_iso_or_equiv
    _atom_site_thermal_displace_type
    _atom_site_calc_flag
    _atom_site_refinement_flags
    _atom_site_occupancy
    Br Br1 0.04324(2) 0.93003(2) 0.13333(3) 0.0833(2) Uani . . 1.000
    S S1 0.18291(4) 0.97254(4) 0.63617(6) 0.0594(3) Uani . . 1.000
    O O1 0.35556(11) 1.03443(11) 0.58153(16) 0.0609(9) Uani . . 1.000
    O O2 0.33205(10) 1.15286(10) 0.51669(15) 0.0561(8) Uani . . 1.000
    N N1 0.27161(11) 1.03012(11) 0.50268(17) 0.0459(8) Uani . . 1.000
    N N2 0.30533(11) 1.06767(12) 0.41953(17) 0.0456(8) Uani . . 1.000
    N N3 0.41259(16) 1.17793(16) 0.1703(2) 0.0802(13) Uani . . 1.000
    C C1 0.16764(13) 0.99737(13) 0.4306(2) 0.0403(9) Uani . . 1.000
    C C2 0.16483(14) 0.95013(14) 0.3696(2) 0.0496(11) Uani . . 1.000
    C C3 0.12676(15) 0.92888(15) 0.2825(2) 0.0533(11) Uani . . 1.000
    C C4 0.09162(14) 0.95549(15) 0.2568(2) 0.0522(11) Uani . . 1.000
    C C5 0.09214(14) 1.00079(15) 0.3177(2) 0.0534(11) Uani . . 1.000
    C C6 0.13042(14) 1.02166(14) 0.4045(2) 0.0474(10) Uani . . 1.000
    C C7 0.21047(13) 1.02331(14) 0.5225(2) 0.0444(10) Uani . . 1.000
    C C8 0.30194(16) 1.02317(14) 0.5850(2) 0.0488(11) Uani . . 1.000
    C C9 0.26115(15) 1.00121(17) 0.6800(2) 0.0610(11) Uani . . 1.000
    C C10 0.33513(13) 1.13027(15) 0.4341(2) 0.0443(10) Uani . . 1.000
    C C11 0.37035(14) 1.16854(14) 0.3424(2) 0.0451(10) Uani . . 1.000
    C C12 0.39270(18) 1.23136(16) 0.3450(3) 0.0687(14) Uani . . 1.000
    C C13 0.4255(2) 1.26670(18) 0.2588(3) 0.0816(16) Uani . . 1.000
    C C14 0.43328(19) 1.2376(2) 0.1757(3) 0.0802(17) Uani . . 1.000
    C C15 0.38243(17) 1.14490(17) 0.2539(3) 0.0653(14) Uani . . 1.000
    H H2 0.18870 0.93250 0.38740 0.0600 Uiso calc R 1.000
    H H2A 0.3055(19) 1.0477(17) 0.366(2) 0.1000 Uiso . . 1.000
    H H3 0.12500 0.89710 0.24190 0.0640 Uiso calc R 1.000
    H H5 0.06710 1.01740 0.30110 0.0640 Uiso calc R 1.000
    H H6 0.13100 1.05260 0.44590 0.0570 Uiso calc R 1.000
    H H7 0.21550 1.06370 0.54110 0.0530 Uiso calc R 1.000
    H H9A 0.27310 1.03500 0.72880 0.0730 Uiso calc R 1.000
    H H9B 0.26480 0.96860 0.71470 0.0730 Uiso calc R 1.000
    H H12 0.38610 1.24980 0.40290 0.0820 Uiso calc R 1.000
    H H13 0.44160 1.30930 0.25830 0.0980 Uiso calc R 1.000
    H H14 0.45490 1.26170 0.11850 0.0960 Uiso calc R 1.000
    H H15 0.36840 1.10270 0.25250 0.0780 Uiso calc R 1.000
loop_
    _atom_site_aniso_label
    _atom_site_aniso_U_11
    _atom_site_aniso_U_22
    _atom_site_aniso_U_33
    _atom_site_aniso_U_12
    _atom_site_aniso_U_13
    _atom_site_aniso_U_23
    Br1 0.0755(3) 0.1114(4) 0.0638(2) 0.0473(3) -0.0204(2) -0.0167(2)
    S1 0.0544(5) 0.0724(6) 0.0463(4) 0.0279(5) 0.0077(4) 0.0159(4)
    O1 0.0534(15) 0.0774(17) 0.0589(13) 0.0380(13) -0.0050(11) 0.0014(11)
    O2 0.0534(14) 0.0621(14) 0.0462(12) 0.0240(12) 0.0031(9) -0.0101(10)
    N1 0.0430(14) 0.0531(16) 0.0386(12) 0.0218(13) 0.0041(11) 0.0096(11)
    N2 0.0462(15) 0.0478(16) 0.0370(13) 0.0192(13) 0.0057(11) 0.0030(11)
    N3 0.095(3) 0.068(2) 0.0646(18) 0.031(2) 0.0335(17) 0.0100(16)
    C1 0.0415(17) 0.0418(17) 0.0388(14) 0.0217(14) 0.0059(12) 0.0077(12)
    C2 0.0474(19) 0.052(2) 0.0564(17) 0.0300(16) 0.0032(14) 0.0058(14)
    C3 0.053(2) 0.052(2) 0.0570(18) 0.0278(17) 0.0042(15) -0.0056(15)
    C4 0.0463(19) 0.058(2) 0.0486(16) 0.0233(17) 0.0024(14) 0.0021(15)
    C5 0.0477(19) 0.056(2) 0.0630(19) 0.0309(17) -0.0008(15) 0.0061(16)
    C6 0.0514(19) 0.0434(18) 0.0514(16) 0.0268(16) 0.0050(14) 0.0040(13)
    C7 0.0421(18) 0.0465(18) 0.0456(15) 0.0229(15) 0.0027(13) 0.0031(13)
    C8 0.058(2) 0.0515(19) 0.0404(16) 0.0299(17) -0.0024(14) -0.0005(13)
    C9 0.064(2) 0.076(2) 0.0430(17) 0.035(2) -0.0016(15) 0.0114(16)
    C10 0.0359(16) 0.053(2) 0.0425(16) 0.0212(15) -0.0028(12) -0.0033(14)
    C11 0.0401(17) 0.0482(19) 0.0452(16) 0.0207(15) -0.0005(13) 0.0004(13)
    C12 0.080(3) 0.056(2) 0.058(2) 0.025(2) 0.0008(18) -0.0047(17)
    C13 0.098(3) 0.044(2) 0.078(3) 0.017(2) 0.006(2) 0.0110(19)
    C14 0.078(3) 0.071(3) 0.070(3) 0.021(2) 0.021(2) 0.011(2)
    C15 0.076(3) 0.057(2) 0.0571(19) 0.029(2) 0.0231(17) 0.0053(17)
_geom_special_details
;
Bond distances, angles <i>etc</i>. have been calculated using the rounded
fractional coordinates. All su's are estimated from the variances of the
(full) variance-covariance matrix. The cell e.s.d.'s are taken into account in
the estimation of distances, angles and torsion angles
;
loop_
    _geom_bond_atom_site_label_1
    _geom_bond_atom_site_label_2
    _geom_bond_site_symmetry_1
    _geom_bond_site_symmetry_2
    _geom_bond_distance
    _geom_bond_publ_flag
    Br1 C4 . . 1.896(3) no
    S1 C7 . . 1.823(3) no
    S1 C9 . . 1.801(4) no
    O1 C8 . . 1.223(5) no
    O2 C10 . . 1.219(3) no
    N1 N2 . . 1.390(3) no
    N1 C7 . . 1.471(5) no
    N1 C8 . . 1.358(4) no
    N2 C10 . . 1.366(4) no
    N3 C14 . . 1.312(6) no
    N3 C15 . . 1.331(5) no
    N2 H2A . . 0.85(3) no
    C1 C6 . . 1.380(5) no
    C1 C7 . . 1.501(4) no
    C1 C2 . . 1.386(4) no
    C2 C3 . . 1.387(4) no
    C3 C4 . . 1.379(5) no
    C4 C5 . . 1.368(4) no
    C5 C6 . . 1.386(4) no
    C8 C9 . . 1.503(4) no
    C10 C11 . . 1.491(4) no
    C11 C12 . . 1.377(5) no
    C11 C15 . . 1.379(5) no
    C12 C13 . . 1.394(6) no
    C13 C14 . . 1.356(6) no
    C2 H2 . . 0.9300 no
    C3 H3 . . 0.9300 no
    C5 H5 . . 0.9300 no
    C6 H6 . . 0.9300 no
    C7 H7 . . 0.9800 no
    C9 H9A . . 0.9700 no
    C9 H9B . . 0.9700 no
    C12 H12 . . 0.9300 no
    C13 H13 . . 0.9300 no
    C14 H14 . . 0.9300 no
    C15 H15 . . 0.9300 no
loop_
    _geom_contact_atom_site_label_1
    _geom_contact_atom_site_label_2
    _geom_contact_distance
    _geom_contact_site_symmetry_1
    _geom_contact_site_symmetry_2
    _geom_contact_publ_flag
    Br1 H5 3.1900 . 3_465 no
    S1 C6 3.524(4) . 5_456 no
    S1 N3 3.003(3) . 8_665 no
    S1 C14 3.644(5) . 8_665 no
    S1 H6 3.0300 . 5_456 no
    O1 N2 2.757(4) . . no
    O1 C10 3.281(4) . . no
    O1 N2 2.914(4) . 15_465 no
    O1 C2 3.369(4) . 15_465 no
    O1 C15 3.399(6) . 15_465 no
    O2 C2 3.415(6) . 6_666 no
    O2 C8 3.062(4) . . no
    O2 N1 2.659(3) . . no
    O2 C7 3.140(4) . . no
    O2 C3 3.237(6) . 15_465 no
    O1 H15 2.5000 . 15_465 no
    O1 H2A 2.07(5) . 15_465 no
    O2 H7 2.6500 . . no
    O2 H2 2.7500 . 6_666 no
    O2 H12 2.5600 . . no
    O2 H3 2.4300 . 15_465 no
    N1 O2 2.659(3) . . no
    N2 O1 2.757(4) . . no
    N2 C2 3.320(4) . . no
    N2 O1 2.914(4) . 8_664 no
    N3 C9 3.262(5) . 15_464 no
    N3 S1 3.003(3) . 15_464 no
    N1 H2 2.7100 . . no
    N2 H15 2.5400 . . no
    N3 H9B 2.8500 . 15_464 no
    C2 N2 3.320(4) . . no
    C2 O2 3.415(4) . 5_456 no
    C2 O1 3.369(5) . 8_664 no
    C3 O2 3.237(5) . 8_664 no
    C6 S1 3.524(3) . 6_666 no
    C7 O2 3.140(4) . . no
    C8 O2 3.062(4) . . no
    C9 N3 3.262(5) . 8_665 no
    C10 O1 3.281(4) . . no
    C14 S1 3.644(4) . 15_464 no
    C14 C15 3.507(7) . 16_575 no
    C15 C14 3.507(7) . 16_575 no
    C15 O1 3.399(5) . 8_664 no
    C1 H6 2.9800 . 5_456 no
    C2 H7 2.7800 . 5_456 no
    C3 H7 2.9100 . 5_456 no
    C4 H14 3.0000 . 16_575 no
    C5 H5 3.0700 . 3_465 no
    C5 H14 2.9100 . 16_575 no
    C6 H14 3.0100 . 16_575 no
    C6 H6 2.9700 . 5_456 no
    C8 H2A 3.00(6) . 15_465 no
    C10 H3 2.9500 . 15_465 no
    C10 H7 2.9300 . . no
    C12 H9B 3.0200 . 6_666 no
    C15 H2A 2.64(4) . . no
    H2 N1 2.7100 . . no
    H2 O2 2.7500 . 5_456 no
    H2A C15 2.64(4) . . no
    H2A H15 2.0700 . . no
    H2A O1 2.07(3) . 8_664 no
    H2A C8 3.00(4) . 8_664 no
    H3 O2 2.4300 . 8_664 no
    H3 C10 2.9500 . 8_664 no
    H5 Br1 3.1900 . 2_675 no
    H5 C5 3.0700 . 2_675 no
    H6 H7 2.3300 . . no
    H6 S1 3.0300 . 6_666 no
    H6 C1 2.9800 . 6_666 no
    H6 C6 2.9700 . 6_666 no
    H7 O2 2.6500 . . no
    H7 C10 2.9300 . . no
    H7 H6 2.3300 . . no
    H7 C2 2.7800 . 6_666 no
    H7 C3 2.9100 . 6_666 no
    H9B C12 3.0200 . 5_456 no
    H9B N3 2.8500 . 8_665 no
    H12 O2 2.5600 . . no
    H14 C4 3.0000 . 16_575 no
    H14 C5 2.9100 . 16_575 no
    H14 C6 3.0100 . 16_575 no
    H15 N2 2.5400 . . no
    H15 H2A 2.0700 . . no
    H15 O1 2.5000 . 8_664 no
loop_
    _geom_angle_atom_site_label_1
    _geom_angle_atom_site_label_2
    _geom_angle_atom_site_label_3
    _geom_angle_site_symmetry_1
    _geom_angle_site_symmetry_2
    _geom_angle_site_symmetry_3
    _geom_angle
    _geom_angle_publ_flag
    C7 S1 C9 . . . 90.87(15) no
    N2 N1 C7 . . . 117.0(2) no
    N2 N1 C8 . . . 119.5(3) no
    C7 N1 C8 . . . 117.6(2) no
    N1 N2 C10 . . . 117.8(2) no
    C14 N3 C15 . . . 116.1(3) no
    C10 N2 H2A . . . 129(2) no
    N1 N2 H2A . . . 114(2) no
    C2 C1 C7 . . . 122.0(3) no
    C2 C1 C6 . . . 118.6(3) no
    C6 C1 C7 . . . 119.4(3) no
    C1 C2 C3 . . . 120.8(3) no
    C2 C3 C4 . . . 119.1(3) no
    C3 C4 C5 . . . 121.1(3) no
    Br1 C4 C3 . . . 119.3(2) no
    Br1 C4 C5 . . . 119.6(3) no
    C4 C5 C6 . . . 119.2(3) no
    C1 C6 C5 . . . 121.2(3) no
    S1 C7 C1 . . . 112.7(2) no
    S1 C7 N1 . . . 103.1(2) no
    N1 C7 C1 . . . 112.9(2) no
    N1 C8 C9 . . . 110.8(3) no
    O1 C8 C9 . . . 125.3(3) no
    O1 C8 N1 . . . 123.9(3) no
    S1 C9 C8 . . . 107.2(2) no
    N2 C10 C11 . . . 115.8(2) no
    O2 C10 N2 . . . 121.6(3) no
    O2 C10 C11 . . . 122.7(3) no
    C12 C11 C15 . . . 117.2(3) no
    C10 C11 C12 . . . 118.9(3) no
    C10 C11 C15 . . . 123.9(3) no
    C11 C12 C13 . . . 118.5(3) no
    C12 C13 C14 . . . 118.6(4) no
    N3 C14 C13 . . . 124.7(4) no
    N3 C15 C11 . . . 124.9(3) no
    C1 C2 H2 . . . 120.00 no
    C3 C2 H2 . . . 120.00 no
    C2 C3 H3 . . . 120.00 no
    C4 C3 H3 . . . 120.00 no
    C4 C5 H5 . . . 120.00 no
    C6 C5 H5 . . . 120.00 no
    C1 C6 H6 . . . 119.00 no
    C5 C6 H6 . . . 119.00 no
    S1 C7 H7 . . . 109.00 no
    N1 C7 H7 . . . 109.00 no
    C1 C7 H7 . . . 109.00 no
    S1 C9 H9A . . . 110.00 no
    S1 C9 H9B . . . 110.00 no
    C8 C9 H9A . . . 110.00 no
    C8 C9 H9B . . . 110.00 no
    H9A C9 H9B . . . 109.00 no
    C11 C12 H12 . . . 121.00 no
    C13 C12 H12 . . . 121.00 no
    C12 C13 H13 . . . 121.00 no
    C14 C13 H13 . . . 121.00 no
    N3 C14 H14 . . . 118.00 no
    C13 C14 H14 . . . 118.00 no
    N3 C15 H15 . . . 118.00 no
    C11 C15 H15 . . . 118.00 no
loop_
    _geom_torsion_atom_site_label_1
    _geom_torsion_atom_site_label_2
    _geom_torsion_atom_site_label_3
    _geom_torsion_atom_site_label_4
    _geom_torsion_site_symmetry_1
    _geom_torsion_site_symmetry_2
    _geom_torsion_site_symmetry_3
    _geom_torsion_site_symmetry_4
    _geom_torsion
    _geom_torsion_publ_flag
    C7 S1 C9 C8 . . . . -26.5(3) no
    C9 S1 C7 N1 . . . . 29.0(2) no
    C9 S1 C7 C1 . . . . 151.0(3) no
    C7 N1 N2 C10 . . . . 78.1(4) no
    C8 N1 C7 S1 . . . . -26.4(3) no
    N2 N1 C7 C1 . . . . 58.8(3) no
    N2 N1 C7 S1 . . . . -179.29(19) no
    N2 N1 C8 O1 . . . . -19.3(4) no
    C7 N1 C8 O1 . . . . -171.5(3) no
    N2 N1 C8 C9 . . . . 159.6(3) no
    C7 N1 C8 C9 . . . . 7.4(4) no
    C8 N1 C7 C1 . . . . -148.3(3) no
    C8 N1 N2 C10 . . . . -74.3(4) no
    N1 N2 C10 O2 . . . . -0.7(5) no
    N1 N2 C10 C11 . . . . -179.7(3) no
    C14 N3 C15 C11 . . . . 1.9(7) no
    C15 N3 C14 C13 . . . . -0.6(8) no
    C6 C1 C2 C3 . . . . 1.8(5) no
    C2 C1 C6 C5 . . . . -1.7(5) no
    C2 C1 C7 N1 . . . . 40.2(4) no
    C7 C1 C6 C5 . . . . 177.3(3) no
    C2 C1 C7 S1 . . . . -76.2(3) no
    C7 C1 C2 C3 . . . . -177.2(3) no
    C6 C1 C7 S1 . . . . 104.9(3) no
    C6 C1 C7 N1 . . . . -138.8(3) no
    C1 C2 C3 C4 . . . . 0.2(5) no
    C2 C3 C4 C5 . . . . -2.3(5) no
    C2 C3 C4 Br1 . . . . 176.3(2) no
    Br1 C4 C5 C6 . . . . -176.3(2) no
    C3 C4 C5 C6 . . . . 2.4(5) no
    C4 C5 C6 C1 . . . . -0.3(5) no
    O1 C8 C9 S1 . . . . -165.2(3) no
    N1 C8 C9 S1 . . . . 16.0(3) no
    N2 C10 C11 C12 . . . . 169.1(4) no
    O2 C10 C11 C12 . . . . -9.9(6) no
    O2 C10 C11 C15 . . . . 169.9(4) no
    N2 C10 C11 C15 . . . . -11.1(6) no
    C15 C11 C12 C13 . . . . 0.3(6) no
    C10 C11 C15 N3 . . . . 178.5(4) no
    C10 C11 C12 C13 . . . . -179.9(4) no
    C12 C11 C15 N3 . . . . -1.8(7) no
    C11 C12 C13 C14 . . . . 0.8(7) no
    C12 C13 C14 N3 . . . . -0.7(8) no
loop_
    _geom_hbond_atom_site_label_D
    _geom_hbond_atom_site_label_H
    _geom_hbond_atom_site_label_A
    _geom_hbond_site_symmetry_A
    _geom_hbond_distance_DH
    _geom_hbond_distance_HA
    _geom_hbond_distance_DA
    _geom_hbond_angle_DHA
    _geom_hbond_publ_flag
    N2 H2A O1 8_664 0.85(3) 2.07(3) 2.914(4) 172(4) yes
    C3 H3 O2 8_664 0.93 2.43 3.237(5) 146 yes
    C15 H15 N2 . 0.93 2.54 2.864(5) 101 yes
    C15 H15 O1 8_664 0.93 2.50 3.399(5) 162 yes
    C14 H14 Cg3 1_6575 0.93 2.79 3.692(4) 164 yes
