# Supplementary material for: N-[(2S)-2-(4-Bromo­phen­yl)-4-oxo-1,3-thia­zolidin-3-yl]pyridine-3-carboxamide
Source: Acta Crystallogr Sect E Struct Rep Online. 2010 Jun 18;66(Pt 7):o1691–2. doi: 10.1107/S1600536810022506 (PMC3006680; doi:10.1107/S1600536810022506)
Supplement: Supplementary file 2 [file e-66-o1691-Isup2.hkl]

# 
# h,k,l, Fc-squared, Fo-squared, sigma(Fo-squared) and status flag 
# 
data_I
_shelx_title ' 3B' 
_shelx_refln_list_code          4 
_shelx_F_calc_maximum      834.40 
_exptl_crystal_F_000      3420.00 
_reflns_d_resolution_high  0.7968 
 
loop_ 
 _symmetry_equiv_pos_as_xyz 
 'x, y, z' 
 '-y, x-y, z' 
 '-x+y, -x, z' 
 'x+2/3, y+1/3, z+1/3' 
 '-y+2/3, x-y+1/3, z+1/3' 
 '-x+y+2/3, -x+1/3, z+1/3' 
 'x+1/3, y+2/3, z+2/3' 
 '-y+1/3, x-y+2/3, z+2/3' 
 '-x+y+1/3, -x+2/3, z+2/3' 
 '-x, -y, -z' 
 'y, -x+y, -z' 
 'x-y, x, -z' 
 '-x+2/3, -y+1/3, -z+1/3' 
 'y+2/3, -x+y+1/3, -z+1/3' 
 'x-y+2/3, x+1/3, -z+1/3' 
 '-x+1/3, -y+2/3, -z+2/3' 
 'y+1/3, -x+y+2/3, -z+2/3' 
 'x-y+1/3, x+2/3, -z+2/3' 
 
_cell_length_a    24.9588 
_cell_length_b    24.9588 
_cell_length_c    12.8013 
_cell_angle_alpha  90.000 
_cell_angle_beta   90.000 
_cell_angle_gamma 120.000 
 
_shelx_F_squared_multiplier     1.000 
 
loop_ 
 _refln_index_h 
 _refln_index_k 
 _refln_index_l 
 _refln_F_squared_calc 
 _refln_F_squared_meas 
 _refln_F_squared_sigma 
 _refln_observed_status 
  -1   2   0    11535.13    12785.67    567.18 o 
   0   3   0     2721.43     3182.67    309.42 o 
  -2   4   0     1379.76     1659.92    291.91 o 
  -4   5   0    15795.48    17447.09    422.15 o 
  -1   5   0    26895.38    29303.64    469.16 o 
  -3   6   0    53842.48    56839.87    596.64 o 
   0   6   0      965.11     1182.47    237.04 o 
  -5   7   0    40441.98    40216.65    477.16 o 
  -2   7   0   139186.89   141625.19   1823.64 o 
  -7   8   0   104528.73   104172.28    774.14 o 
  -4   8   0     2519.16     2289.69    287.12 o 
  -1   8   0     1456.71     1689.78    249.60 o 
  -6   9   0     7242.47     6887.64    281.73 o 
  -3   9   0    40052.70    42418.90    452.76 o 
   0   9   0     3200.48     3342.73    211.22 o 
  -8  10   0     1772.59     1819.79    245.96 o 
  -5  10   0    39970.62    40577.93    495.00 o 
  -2  10   0    52958.68    53290.95    521.40 o 
 -10  11   0      285.80      528.31    238.82 o 
  -7  11   0     2777.46     3303.32    223.41 o 
  -4  11   0   295646.28   286015.22   2970.59 o 
  -1  11   0      310.09      302.59    224.75 o 
  -9  12   0    18305.02    18835.51    318.57 o 
  -6  12   0    44816.13    45866.33    637.50 o 
  -3  12   0    14272.26    13335.93    283.65 o 
   0  12   0     4200.76     3969.52    221.73 o 
 -11  13   0    40902.77    40392.45    371.77 o 
  -8  13   0      879.87     1144.53    225.67 o 
  -5  13   0     5665.94     4819.78    256.64 o 
  -2  13   0        7.15       77.09    208.64 o 
 -13  14   0     9512.27     9640.26    281.72 o 
 -10  14   0     3565.93     3601.42    238.12 o 
  -7  14   0      579.24      580.45    233.86 o 
  -4  14   0     1696.55     1830.71    251.33 o 
  -1  14   0     9962.68     9570.23    284.14 o 
 -12  15   0      974.09     1140.48    204.58 o 
  -9  15   0     5498.27     5743.20    223.19 o 
  -6  15   0      361.69      379.57    214.60 o 
  -3  15   0       97.01      323.49    242.41 o 
   0  15   0     1487.13     1367.21    212.48 o 
 -14  16   0    11465.78    10517.63    291.47 o 
 -11  16   0     7591.38     7577.94    281.24 o 
  -8  16   0      442.90      691.25    227.39 o 
  -5  16   0      195.73      175.73    226.92 o 
  -2  16   0      924.12      636.29    252.29 o 
 -16  17   0     4530.76     4663.04    237.43 o 
 -13  17   0    12237.99    12200.02    300.35 o 
 -10  17   0      978.08     1045.93    222.38 o 
  -7  17   0     8638.63     8482.92    323.48 o 
  -4  17   0     6055.60     6036.56    250.45 o 
  -1  17   0      469.38      455.64    209.68 o 
 -15  18   0     3929.72     3959.58    258.54 o 
 -12  18   0       71.19       -1.11    235.00 o 
  -9  18   0    27227.96    26361.29    327.69 o 
  -6  18   0     2089.29     2452.10    299.53 o 
  -3  18   0     8440.18     8113.22    272.79 o 
   0  18   0      313.33      429.48    197.07 o 
 -17  19   0     8736.21     8481.89    257.04 o 
 -14  19   0      365.13      311.38    256.27 o 
 -11  19   0     1326.79     1490.05    237.46 o 
  -8  19   0      492.94      427.39    248.46 o 
  -5  19   0     1132.23     1190.49    307.12 o 
  -2  19   0     1473.39     1788.47    247.47 o 
 -19  20   0      374.99      415.81    214.11 o 
 -16  20   0     2471.49     2611.75    266.12 o 
 -13  20   0     4137.52     4027.44    258.53 o 
 -10  20   0     3236.83     3539.20    264.95 o 
  -7  20   0     8141.04     7927.09    270.96 o 
  -4  20   0       35.61      139.30    313.38 o 
  -1  20   0       37.31      156.84    211.10 o 
 -18  21   0     2967.38     3267.68    231.33 o 
 -15  21   0        2.12      -58.14    227.87 o 
 -12  21   0      116.94       49.92    224.58 o 
  -9  21   0      878.48      732.21    229.61 o 
  -6  21   0       81.09      236.28    251.49 o 
  -3  21   0     2060.59     1925.35    283.96 o 
   0  21   0      318.02      462.25    244.16 o 
 -20  22   0      822.70     1053.45    226.04 o 
 -17  22   0      435.30      448.20    215.86 o 
 -14  22   0     2878.78     2455.73    230.29 o 
 -11  22   0        2.80      276.58    259.64 o 
  -8  22   0     2389.54     2369.41    231.61 o 
  -5  22   0      572.97      870.80    276.34 o 
  -2  22   0      103.96      407.79    221.38 o 
 -22  23   0      391.12      646.49    245.36 o 
 -19  23   0     2009.14     2320.22    227.20 o 
 -16  23   0     2595.99     2700.19    250.48 o 
 -13  23   0     1354.62     1574.00    238.81 o 
 -10  23   0     5410.47     5447.38    301.26 o 
  -7  23   0       37.79      113.82    256.35 o 
  -4  23   0     2206.09     2480.58    305.75 o 
  -1  23   0       10.22      -10.05    230.44 o 
 -21  24   0     1237.65      924.15    217.60 o 
 -18  24   0      148.49      251.59    247.16 o 
 -15  24   0     3164.53     3429.82    290.28 o 
 -12  24   0     2798.68     2945.45    292.93 o 
  -9  24   0     5039.16     4780.37    256.35 o 
  -6  24   0     1383.78     1217.25    294.23 o 
  -3  24   0      341.63      378.64    340.09 o 
   0  24   0      279.41       20.97    224.31 o 
 -23  25   0       15.75        0.83    210.63 o 
 -20  25   0     4919.32     5335.93    271.86 o 
 -17  25   0       17.35      407.24    284.94 o 
 -14  25   0     2024.09     1583.36    249.31 o 
 -11  25   0     6816.92     6907.22    310.50 o 
  -8  25   0      336.08      480.23    282.45 o 
  -5  25   0     1728.66     1593.26    267.84 o 
  -2  25   0     3115.39     2775.19    306.09 o 
 -25  26   0      121.28       39.80    244.16 o 
 -22  26   0       10.17      177.37    244.54 o 
 -19  26   0      102.52       -7.53    217.33 o 
 -16  26   0       21.45      191.27    288.55 o 
 -13  26   0     2945.00     3457.40    296.22 o 
 -10  26   0       89.13       17.94    246.49 o 
  -7  26   0      415.34      585.12    262.39 o 
  -4  26   0       12.39      141.13    287.54 o 
  -1  26   0      353.64      346.11    274.87 o 
 -24  27   0      710.14      430.97    237.82 o 
 -21  27   0      149.43      219.77    256.52 o 
 -18  27   0      622.84      536.81    263.89 o 
 -15  27   0       41.11       51.55    260.72 o 
 -12  27   0      158.78     -299.45    291.91 o 
  -9  27   0        5.25      332.94    339.72 o 
  -6  27   0     1334.44     1200.71    340.55 o 
  -3  27   0       43.08      -15.76    353.04 o 
   0  27   0        3.92       46.03    258.21 o 
 -26  28   0       40.43      101.72    260.24 o 
 -23  28   0       57.43      176.32    246.59 o 
 -20  28   0       16.02     -261.77    240.61 o 
 -17  28   0       74.08      258.76    297.74 o 
 -14  28   0     3025.32     2790.89    364.98 o 
 -11  28   0       73.22       62.25    278.77 o 
  -8  28   0      723.35      537.46    307.95 o 
  -5  28   0        5.89      121.20    308.33 o 
  -2  28   0     1035.07      595.23    319.61 o 
 -22  29   0      112.28      154.23    296.17 o 
 -19  29   0       69.34      419.19    301.60 o 
 -16  29   0       27.30      276.31    276.25 o 
 -13  29   0      151.21      -47.10    314.72 o 
 -10  29   0      666.08      887.20    356.70 o 
  -7  29   0       21.59      340.47    373.70 o 
 -21  30   0      216.28      126.09    282.62 o 
 -18  30   0      632.25      803.34    235.75 o 
 -15  30   0      386.21      324.15    277.77 o 
 -12  30   0      389.02      128.45    312.64 o 
  -9  30   0       93.39      592.47    370.35 o 
 -17  31   0       11.36       70.41    249.55 o 
 -14  31   0        1.72      576.22    307.86 o 
  -1   1   1     4595.29     5161.83    378.13 o 
  -3   2   1    30112.76    30405.39    480.11 o 
   0   2   1    24766.49    29662.44    755.41 o 
  -5   3   1      726.17      894.72    227.53 o 
  -2   3   1    54284.87    55259.36    705.35 o 
   1   3   1    77130.23    79602.05    817.92 o 
  -7   4   1    29065.64    29306.75    409.99 o 
  -4   4   1   400471.97   395960.88   3755.73 o 
  -1   4   1     2402.66     2352.74    334.86 o 
   2   4   1     1593.35     1638.15    328.78 o 
  -9   5   1      772.24      846.45    210.34 o 
  -6   5   1   131562.25   136442.44   1327.60 o 
  -3   5   1    70501.19    71788.05    863.88 o 
   0   5   1     1342.37     1621.35    320.78 o 
   3   5   1    36253.02    38409.71    492.39 o 
 -11   6   1     1242.24     1061.93    249.86 o 
  -8   6   1     6617.20     7172.34    274.21 o 
  -5   6   1   696231.50   655286.63   7933.24 o 
  -2   6   1   238042.88   247630.25   1356.23 o 
   1   6   1     3234.62     3398.09    287.76 o 
   4   6   1    29714.16    30103.11    392.30 o 
 -13   7   1    64557.73    64372.00    468.67 o 
 -10   7   1    15185.97    16130.82    299.90 o 
  -7   7   1    57578.80    56151.01    469.85 o 
  -4   7   1   115832.41   114117.45   1807.85 o 
  -1   7   1     1912.75     2007.43    249.26 o 
   2   7   1    19916.92    19754.16    350.49 o 
   5   7   1     5392.50     5858.90    277.12 o 
 -15   8   1     5483.29     6014.86    244.40 o 
 -12   8   1    52415.27    52388.25    440.60 o 
  -9   8   1     2829.47     2975.79    215.06 o 
  -6   8   1     3883.71     3441.02    263.44 o 
  -3   8   1      657.63      731.24    268.68 o 
   0   8   1    11171.52    11511.42    306.17 o 
   3   8   1    55040.51    55434.63    452.81 o 
   6   8   1     6430.72     6919.01    258.19 o 
 -17   9   1     2773.68     2626.89    199.53 o 
 -14   9   1    93724.33    92318.97    670.75 o 
 -11   9   1    11707.96    11509.24    270.61 o 
  -8   9   1    10262.53    10766.89    266.76 o 
  -5   9   1    25860.10    28593.50    393.27 o 
  -2   9   1     2146.69     2343.71    246.86 o 
   1   9   1    16174.79    16060.47    307.53 o 
   4   9   1     2292.83     1947.61    242.09 o 
   7   9   1      566.78      399.63    213.11 o 
 -19  10   1    12346.90    12500.77    280.13 o 
 -16  10   1      973.58     1096.04    228.51 o 
 -13  10   1      518.35      606.19    196.48 o 
 -10  10   1      617.88      586.17    215.09 o 
  -7  10   1     8630.83     7690.54    271.44 o 
  -4  10   1    38136.71    36469.03    434.28 o 
  -1  10   1    38563.32    42153.52    433.76 o 
   2  10   1   131329.67   129859.98    623.86 o 
   5  10   1     5347.03     5800.70    250.62 o 
   8  10   1     9649.54     8952.42    257.02 o 
 -21  11   1       15.91      372.81    244.82 o 
 -18  11   1      748.31      960.34    241.06 o 
 -15  11   1    23702.28    24045.50    315.85 o 
 -12  11   1      105.20      210.35    179.50 o 
  -9  11   1    13350.68    13285.58    267.44 o 
  -6  11   1     5646.61     5321.78    276.93 o 
  -3  11   1    75541.59    73663.33    902.35 o 
   0  11   1    26334.79    27975.13    370.64 o 
   3  11   1      330.90      366.20    211.29 o 
   6  11   1      367.82      390.00    217.89 o 
   9  11   1      686.04      883.32    210.47 o 
 -23  12   1       30.93      246.84    250.14 o 
 -20  12   1       33.85      247.70    233.81 o 
 -17  12   1     7869.69     7864.32    257.40 o 
 -14  12   1     3285.51     2993.71    197.27 o 
 -11  12   1    28193.22    28353.47    323.86 o 
  -8  12   1    54885.04    53087.83    544.07 o 
  -5  12   1      511.65      432.66    290.02 o 
  -2  12   1      568.60      254.21    208.54 o 
   1  12   1    60503.02    58336.75    565.69 o 
   4  12   1        8.66      127.78    195.83 o 
   7  12   1       12.84      186.11    239.00 o 
  10  12   1     3217.28     3549.39    277.08 o 
 -25  13   1     1840.78     1702.19    238.67 o 
 -22  13   1     8608.43     8611.88    302.41 o 
 -19  13   1     3851.56     4299.95    255.92 o 
 -16  13   1    44222.04    44254.97    365.38 o 
 -13  13   1     8532.03     8450.70    251.11 o 
 -10  13   1     6938.79     6686.28    247.73 o 
  -7  13   1    45495.41    44421.28    606.32 o 
  -4  13   1    33859.64    34368.26    501.23 o 
  -1  13   1    15047.57    14125.36    285.60 o 
   2  13   1     3262.74     3071.96    212.15 o 
   5  13   1      661.77      508.77    206.65 o 
   8  13   1     7010.43     6500.15    278.84 o 
  11  13   1     3119.20     2808.51    267.55 o 
 -27  14   1      144.76       36.93    234.76 o 
 -24  14   1     4780.66     4860.78    312.35 o 
 -21  14   1      249.45      294.36    245.02 o 
 -18  14   1     7217.91     7605.87    247.53 o 
 -15  14   1    33895.94    33861.96    340.62 o 
 -12  14   1       59.87      121.75    192.96 o 
  -9  14   1     2562.21     2851.37    211.61 o 
  -6  14   1     2252.62     2311.31    287.51 o 
  -3  14   1       10.11      127.24    253.51 o 
   0  14   1      501.04      775.20    217.51 o 
   3  14   1       33.28      208.78    222.58 o 
   6  14   1       12.52      123.45    226.52 o 
   9  14   1     1630.39     2049.86    254.98 o 
  12  14   1      170.41      128.57    263.09 o 
 -29  15   1     1202.45     1158.87    253.21 o 
 -26  15   1      382.30      168.23    286.55 o 
 -23  15   1     2958.03     3418.57    244.89 o 
 -20  15   1     3313.84     3450.85    246.33 o 
 -17  15   1    10438.31     9813.99    240.67 o 
 -14  15   1     9212.85     8945.20    263.25 o 
 -11  15   1     1801.69     2050.40    211.09 o 
  -8  15   1    15703.15    15798.74    317.61 o 
  -5  15   1      965.54     1073.12    218.30 o 
  -2  15   1     3883.17     4569.57    258.53 o 
   1  15   1      376.54      730.59    221.21 o 
   4  15   1    21476.50    21887.79    335.18 o 
   7  15   1     1181.32     1309.34    229.97 o 
  10  15   1      186.58      520.13    233.33 o 
  13  15   1      647.46      784.89    265.73 o 
 -31  16   1       60.88       65.93    286.10 o 
 -28  16   1      391.41      411.28    241.44 o 
 -25  16   1     2222.97     2018.84    234.58 o 
 -22  16   1        6.96      334.00    226.18 o 
 -19  16   1     3087.07     3460.71    244.61 o 
 -16  16   1      396.69      170.51    204.24 o 
 -13  16   1       98.04      134.70    218.64 o 
 -10  16   1     3616.35     3403.72    253.28 o 
  -7  16   1     2107.01     2053.72    258.78 o 
  -4  16   1     1919.66     2072.72    237.07 o 
  -1  16   1     1820.16     1882.29    262.84 o 
   2  16   1     6174.83     6089.52    250.05 o 
   5  16   1     4292.08     4413.68    223.91 o 
   8  16   1     1150.19     1488.78    232.39 o 
  11  16   1       72.95       74.08    212.11 o 
  14  16   1       15.97      315.50    276.46 o 
 -30  17   1       63.36      323.01    255.83 o 
 -27  17   1       48.89       21.66    231.66 o 
 -24  17   1       54.79      161.03    225.49 o 
 -21  17   1       17.74      348.64    238.60 o 
 -18  17   1      241.25      395.42    242.42 o 
 -15  17   1    11282.59    11496.49    292.21 o 
 -12  17   1      646.83      627.39    223.37 o 
  -9  17   1    24239.71    24556.80    489.38 o 
  -6  17   1     2371.97     2451.07    294.24 o 
  -3  17   1     5035.21     5589.85    327.22 o 
   0  17   1     1599.96     1525.26    255.68 o 
   3  17   1     1419.47     1620.32    215.39 o 
   6  17   1     1866.39     1893.67    230.05 o 
   9  17   1      335.02      595.34    245.61 o 
  12  17   1      116.43      517.98    249.46 o 
 -29  18   1      339.34      890.31    306.58 o 
 -26  18   1        5.83      439.76    291.76 o 
 -23  18   1     1051.53     1273.60    225.06 o 
 -20  18   1      525.61      627.15    220.42 o 
 -17  18   1    17549.89    17705.95    318.99 o 
 -14  18   1     9701.21     9346.82    271.67 o 
 -11  18   1    27368.33    27779.62    347.48 o 
  -8  18   1     1952.26     2032.23    237.55 o 
  -5  18   1     1132.26     1421.82    274.01 o 
  -2  18   1       32.96      109.73    248.51 o 
   1  18   1      132.88      -26.52    201.27 o 
   4  18   1      494.57      288.67    260.30 o 
   7  18   1      325.58      392.32    229.37 o 
  10  18   1      248.62      325.06    270.76 o 
  13  18   1      505.90      510.95    284.28 o 
 -31  19   1      321.49      371.86    379.37 o 
 -28  19   1      183.30      261.39    263.02 o 
 -25  19   1     1176.08     1273.27    298.29 o 
 -22  19   1      616.49      824.57    224.19 o 
 -19  19   1     2199.68     2461.63    220.50 o 
 -16  19   1     3832.17     4006.12    264.53 o 
 -13  19   1       47.12      287.01    244.51 o 
 -10  19   1    21256.80    21385.58    450.09 o 
  -7  19   1      220.70      259.07    247.91 o 
  -4  19   1     5272.92     5833.52    305.07 o 
  -1  19   1     1239.46     1131.62    240.10 o 
   2  19   1        6.62      242.37    246.37 o 
   5  19   1      343.61      405.09    225.51 o 
   8  19   1      314.98      515.65    268.91 o 
  11  19   1     1021.98      828.07    316.51 o 
 -30  20   1      134.74      733.78    364.99 o 
 -27  20   1      131.49       69.13    282.07 o 
 -24  20   1       92.71      459.74    319.31 o 
 -21  20   1     1537.08     1753.59    254.15 o 
 -18  20   1     1457.77     1919.81    221.69 o 
 -15  20   1     1135.74     1293.17    231.65 o 
 -12  20   1    10095.79     9636.83    263.41 o 
  -9  20   1     5647.74     5910.55    239.12 o 
  -6  20   1     4452.01     4800.49    345.19 o 
  -3  20   1     4780.08     4941.76    524.05 o 
   0  20   1      528.51      568.87    227.81 o 
   3  20   1      482.00      811.21    260.99 o 
   6  20   1      130.29      291.62    232.28 o 
   9  20   1     1456.01     1436.60    277.42 o 
 -29  21   1      473.32      280.67    312.26 o 
 -26  21   1       22.30       55.40    411.67 o 
 -23  21   1      549.99      442.27    244.69 o 
 -20  21   1      696.06      658.54    222.80 o 
 -17  21   1      119.78      269.74    219.92 o 
 -14  21   1        2.81      185.75    281.49 o 
 -11  21   1       27.83      217.51    275.70 o 
  -8  21   1       70.64       76.32    199.38 o 
  -5  21   1     1768.62     1734.67    288.22 o 
  -2  21   1     4526.17     4712.33    271.93 o 
   1  21   1      797.86     1027.00    257.99 o 
   4  21   1     1789.67     1815.35    236.26 o 
   7  21   1       39.72      214.33    229.52 o 
 -28  22   1     2667.73     2504.28    432.94 o 
 -25  22   1      254.49      298.39    320.02 o 
 -22  22   1      472.69      549.47    268.16 o 
 -19  22   1      129.11      454.84    249.44 o 
 -16  22   1      112.65      508.33    221.63 o 
 -13  22   1      375.36      386.67    273.24 o 
 -10  22   1     4629.30     4401.82    293.85 o 
  -7  22   1    14133.41    13301.36    324.37 o 
  -4  22   1     1243.78     1464.46    315.44 o 
  -1  22   1       21.61      191.57    296.40 o 
   2  22   1       64.97      207.70    228.13 o 
   5  22   1      641.90      853.33    248.95 o 
   8  22   1      404.63      384.96    278.37 o 
 -27  23   1      160.39      112.80    299.12 o 
 -24  23   1        4.32       68.37    237.60 o 
 -21  23   1     1576.54     1678.52    249.14 o 
 -18  23   1     5456.71     4840.95    253.73 o 
 -15  23   1     1854.13     1503.29    247.19 o 
 -12  23   1     2057.39     1911.83    263.08 o 
  -9  23   1      195.76      497.53    287.49 o 
  -6  23   1     1160.47     1277.59    323.45 o 
  -3  23   1     2271.26     2836.04    268.57 o 
   0  23   1      304.62      326.33    236.34 o 
   3  23   1       99.90      551.71    249.06 o 
   6  23   1      202.50      454.73    300.88 o 
 -29  24   1       94.31      238.92    365.94 o 
 -26  24   1      643.28      856.52    327.66 o 
 -23  24   1       88.36      361.91    212.08 o 
 -20  24   1     1322.08     1290.97    237.69 o 
 -17  24   1      210.85      384.70    278.55 o 
 -14  24   1      697.74      987.52    246.16 o 
 -11  24   1     1660.17     1524.98    224.65 o 
  -8  24   1      274.63      813.64    282.90 o 
  -5  24   1     7885.63     8497.15    362.68 o 
  -2  24   1     2877.15     2533.96    301.93 o 
   1  24   1     1444.89     1298.03    283.97 o 
   4  24   1      237.23       27.67    266.68 o 
 -28  25   1      103.99      106.76    366.20 o 
 -25  25   1      225.85      306.18    243.47 o 
 -22  25   1     2380.60     2218.65    219.41 o 
 -19  25   1     1438.13     1497.77    266.39 o 
 -16  25   1       63.93      196.37    244.29 o 
 -13  25   1      209.33      244.78    286.91 o 
 -10  25   1     3642.80     3218.50    306.35 o 
  -7  25   1     1557.44     1474.42    341.24 o 
  -4  25   1      127.91     -193.59    325.07 o 
  -1  25   1       50.73      167.90    285.60 o 
   2  25   1        1.24      307.45    316.54 o 
 -27  26   1        9.67      238.83    297.54 o 
 -24  26   1        5.08      269.14    280.83 o 
 -21  26   1     1628.97     2121.59    237.57 o 
 -18  26   1      219.73      354.86    286.74 o 
 -15  26   1      728.22      981.48    259.89 o 
 -12  26   1      615.78      637.96    326.71 o 
  -9  26   1      783.19      513.66    307.88 o 
  -6  26   1      273.14      332.25    337.38 o 
  -3  26   1      252.27      777.13    300.79 o 
   0  26   1     1575.39     1620.09    343.87 o 
 -26  27   1        0.01      278.67    301.42 o 
 -23  27   1      207.81      396.62    273.88 o 
 -20  27   1      492.45      401.59    264.64 o 
 -17  27   1      880.16      769.15    289.25 o 
 -14  27   1      150.09      512.35    236.51 o 
 -11  27   1       51.37      174.82    289.09 o 
  -8  27   1      221.94      220.25    308.03 o 
  -5  27   1       87.27      228.05    352.56 o 
  -2  27   1     1050.10      789.60    360.35 o 
 -25  28   1      258.01       24.81    276.03 o 
 -22  28   1      344.47      363.74    238.72 o 
 -19  28   1       75.06      357.18    273.93 o 
 -16  28   1      447.46      692.96    251.99 o 
 -13  28   1      313.99      397.27    267.45 o 
 -10  28   1      294.17       45.47    235.42 o 
  -7  28   1        5.30       89.41    311.18 o 
  -4  28   1       15.45     -246.82    313.52 o 
 -24  29   1       28.15       73.07    272.07 o 
 -21  29   1      581.20      688.91    270.07 o 
 -18  29   1      175.06      396.71    276.40 o 
 -15  29   1      316.05      282.69    262.53 o 
 -12  29   1       60.55      278.43    310.12 o 
  -9  29   1        2.83     -134.39    352.20 o 
  -6  29   1        0.66      -16.15    355.45 o 
 -20  30   1       24.21      -40.92    228.74 o 
 -17  30   1      477.11      392.15    315.73 o 
 -14  30   1      513.21      664.71    356.58 o 
 -11  30   1      383.52      753.04    272.35 o 
  -8  30   1      155.17     -137.03    359.07 o 
 -19  31   1       39.13        7.22    319.20 o 
 -16  31   1        5.19       57.73    325.35 o 
 -13  31   1      330.36      105.10    325.55 o 
   0   1   2     2104.76     2070.01    203.48 o 
  -2   2   2    60234.87    67275.24    679.96 o 
   1   2   2    49481.77    51843.32    652.66 o 
  -4   3   2    77699.59    81267.73    695.08 o 
  -1   3   2        3.90      129.91    215.43 o 
   2   3   2   148617.20   157780.05    895.06 o 
  -6   4   2      255.69      512.93    215.23 o 
  -3   4   2    42199.63    45588.69    568.16 o 
   0   4   2    62572.68    63216.54    809.99 o 
   3   4   2    88287.33    86438.66   1255.71 o 
  -8   5   2    24556.39    23634.10    320.29 o 
  -5   5   2   162261.81   160751.25   1212.33 o 
  -2   5   2     1448.50     2029.86    329.12 o 
   1   5   2   227058.88   227424.09   1293.74 o 
   4   5   2      327.58      249.80    227.06 o 
 -10   6   2     3221.34     3146.96    244.66 o 
  -7   6   2    20006.95    19276.02    340.70 o 
  -4   6   2   457997.91   434317.91  10901.59 o 
  -1   6   2   400314.50   390726.75   2289.31 o 
   2   6   2    36974.36    37693.95    696.79 o 
   5   6   2     1117.61     1098.33    215.89 o 
 -12   7   2      424.93      253.12    231.57 o 
  -9   7   2    12894.85    11835.75    242.69 o 
  -6   7   2    58795.66    58046.98    445.07 o 
  -3   7   2   213656.91   214015.92   1180.94 o 
   0   7   2    86146.51    83481.40    695.03 o 
   3   7   2       83.71      114.26    234.45 o 
   6   7   2     2750.87     2800.97    249.31 o 
 -14   8   2     3329.74     3376.54    221.72 o 
 -11   8   2     3129.80     3191.28    239.22 o 
  -8   8   2    49835.30    45951.08    589.36 o 
  -5   8   2     5805.52     5596.21    297.19 o 
  -2   8   2    36866.26    38283.95    440.35 o 
   1   8   2     3001.57     3592.42    284.64 o 
   4   8   2    31872.65    34336.85    610.87 o 
   7   8   2     2433.94     2028.67    246.11 o 
 -16   9   2    45268.64    45554.48    447.50 o 
 -13   9   2    11831.97    12110.28    255.42 o 
 -10   9   2     3310.54     3216.48    201.57 o 
  -7   9   2     3191.64     3184.81    231.17 o 
  -4   9   2     7654.73     7555.64    306.32 o 
  -1   9   2    28076.34    26597.75    376.02 o 
   2   9   2    30405.88    29670.54    390.08 o 
   5   9   2       49.24      185.25    213.11 o 
   8   9   2    18145.85    18034.29    300.80 o 
 -18  10   2     5365.70     5352.01    256.79 o 
 -15  10   2     1658.82     1926.33    215.84 o 
 -12  10   2    10115.49     9942.98    234.85 o 
  -9  10   2      126.20      253.72    193.32 o 
  -6  10   2     9229.71     8755.42    229.82 o 
  -3  10   2    28800.23    31097.84    377.77 o 
   0  10   2    21162.26    21063.68    360.72 o 
   3  10   2    92785.23    93523.20    578.02 o 
   6  10   2    13474.99    14505.60    259.87 o 
   9  10   2      192.92      412.29    185.43 o 
 -20  11   2      237.88       56.16    230.64 o 
 -17  11   2     5774.40     6144.87    238.06 o 
 -14  11   2    13603.80    13973.09    263.33 o 
 -11  11   2    20310.12    20315.22    344.88 o 
  -8  11   2    34953.43    35830.76    643.97 o 
  -5  11   2     7634.66     7575.28    345.29 o 
  -2  11   2    13398.37    13598.12    346.49 o 
   1  11   2    10030.06     8897.66    260.75 o 
   4  11   2     7492.76     7047.74    270.76 o 
   7  11   2    26294.10    26343.75    314.98 o 
  10  11   2     2239.35     2545.95    231.02 o 
 -22  12   2      323.23      328.63    212.00 o 
 -19  12   2      123.31      143.07    247.38 o 
 -16  12   2    18316.52    18397.03    277.00 o 
 -13  12   2     2680.51     2442.40    197.10 o 
 -10  12   2    42246.06    39180.28    549.61 o 
  -7  12   2    10256.24    10110.67    269.29 o 
  -4  12   2     2056.25     2225.25    280.80 o 
  -1  12   2     2069.70     1129.03    219.85 o 
   2  12   2     8360.60     7945.21    240.08 o 
   5  12   2     5637.10     5302.37    217.76 o 
   8  12   2       43.70      173.32    233.41 o 
  11  12   2       83.59      138.64    225.96 o 
 -24  13   2       20.59      -73.98    234.91 o 
 -21  13   2       48.00      491.87    258.25 o 
 -18  13   2    14617.92    15735.27    316.84 o 
 -15  13   2     7633.63     7157.81    236.38 o 
 -12  13   2    15845.26    15180.66    262.92 o 
  -9  13   2    27232.75    25309.62    423.06 o 
  -6  13   2     2027.03     2318.09    261.16 o 
  -3  13   2    16101.02    16392.03    377.87 o 
   0  13   2     2640.05     2830.23    253.31 o 
   3  13   2      966.27     1430.81    241.04 o 
   6  13   2      129.60      112.82    196.07 o 
   9  13   2       77.41      176.44    242.54 o 
  12  13   2      166.94      429.62    229.64 o 
 -26  14   2       87.38      249.08    255.99 o 
 -23  14   2     6334.83     6350.97    237.52 o 
 -20  14   2      951.47     1306.55    223.28 o 
 -17  14   2     7682.71     7315.85    238.75 o 
 -14  14   2      165.68      233.76    191.97 o 
 -11  14   2    67584.00    63308.70    610.91 o 
  -8  14   2     2332.95     2625.10    244.40 o 
  -5  14   2     2626.76     2555.09    318.23 o 
  -2  14   2    10002.98    10373.25    328.58 o 
   1  14   2      775.29      577.49    267.80 o 
   4  14   2      233.82      384.58    215.74 o 
   7  14   2      107.37       89.33    203.73 o 
  10  14   2     2478.16     3115.95    294.71 o 
  13  14   2     1594.12     1203.13    272.31 o 
 -28  15   2      379.89      190.66    292.51 o 
 -25  15   2       54.49      292.50    253.38 o 
 -22  15   2     1541.57     1715.80    268.69 o 
 -19  15   2     5200.77     5627.94    237.74 o 
 -16  15   2     6825.12     6662.25    247.10 o 
 -13  15   2     7302.15     7402.92    232.43 o 
 -10  15   2      738.71      633.44    195.66 o 
  -7  15   2      290.96      518.60    280.45 o 
  -4  15   2       89.56       13.45    257.73 o 
  -1  15   2     2510.16     2185.48    286.21 o 
   2  15   2      929.52      885.64    231.89 o 
   5  15   2       48.90      135.42    203.39 o 
   8  15   2     4404.94     4334.96    238.89 o 
  11  15   2     1399.20     1581.96    229.11 o 
  14  15   2      206.98      215.26    308.95 o 
 -30  16   2      279.77      380.94    276.12 o 
 -27  16   2      882.98     1039.56    274.38 o 
 -24  16   2      972.43      840.42    245.56 o 
 -21  16   2     1256.05     1190.53    225.07 o 
 -18  16   2       25.97      149.64    224.42 o 
 -15  16   2     5520.61     5352.21    225.72 o 
 -12  16   2      462.62      325.49    244.43 o 
  -9  16   2    25811.19    24519.92    605.49 o 
  -6  16   2     1027.24      983.16    248.17 o 
  -3  16   2     5888.70     6157.35    293.23 o 
   0  16   2     1133.06     1208.47    269.46 o 
   3  16   2     2773.10     2920.30    236.54 o 
   6  16   2        1.94      -27.88    204.16 o 
   9  16   2     4716.94     4644.22    279.56 o 
  12  16   2      649.52      732.30    307.54 o 
  15  16   2       80.72        7.89    246.31 o 
 -29  17   2      860.56      556.13    235.55 o 
 -26  17   2      579.42      234.94    257.37 o 
 -23  17   2      302.25      653.29    237.67 o 
 -20  17   2        8.12       24.87    191.44 o 
 -17  17   2      118.97      376.80    204.55 o 
 -14  17   2      598.12      475.84    199.14 o 
 -11  17   2    13992.74    13962.43    284.68 o 
  -8  17   2    19320.95    19236.99    350.49 o 
  -5  17   2    23538.44    24041.43    389.53 o 
  -2  17   2     2483.50     3078.62    323.70 o 
   1  17   2    10167.33     9991.59    421.12 o 
   4  17   2      479.99      629.98    207.40 o 
   7  17   2      901.64     1012.54    245.57 o 
  10  17   2     1031.00     1084.44    254.28 o 
  13  17   2      992.98     1162.95    306.68 o 
 -28  18   2        1.58      -28.54    221.94 o 
 -25  18   2      133.77      275.72    229.87 o 
 -22  18   2       25.01      556.86    255.56 o 
 -19  18   2     2204.48     2157.41    210.77 o 
 -16  18   2     1115.33     1470.46    229.33 o 
 -13  18   2     5251.73     5414.26    237.03 o 
 -10  18   2      609.85      451.31    193.05 o 
  -7  18   2     5736.42     5475.85    301.84 o 
  -4  18   2    21940.05    21890.93    664.33 o 
  -1  18   2     1251.68     1360.95    266.16 o 
   2  18   2       36.12     -114.35    258.80 o 
   5  18   2     1909.80     1965.48    232.71 o 
   8  18   2      601.89      554.49    253.07 o 
  11  18   2      110.86      177.53    296.38 o 
 -30  19   2       74.68      187.35    279.28 o 
 -27  19   2     1441.82     1418.38    301.94 o 
 -24  19   2     1526.57     1854.46    273.68 o 
 -21  19   2     8752.48     8668.02    237.68 o 
 -18  19   2      285.93      358.20    210.25 o 
 -15  19   2        8.20       56.58    196.89 o 
 -12  19   2     9609.62     9532.01    270.50 o 
  -9  19   2       65.62        0.45    240.73 o 
  -6  19   2     8267.95     8366.75    284.02 o 
  -3  19   2      142.73      344.97    340.17 o 
   0  19   2     3658.33     3444.36    265.83 o 
   3  19   2      776.62      649.13    245.03 o 
   6  19   2        4.00      343.40    262.32 o 
   9  19   2      561.49      434.40    263.86 o 
 -29  20   2     3621.70     3596.84    510.84 o 
 -26  20   2       25.41      285.41    264.53 o 
 -23  20   2       34.04      326.64    224.18 o 
 -20  20   2      407.23      819.24    237.05 o 
 -17  20   2     1061.70     1242.74    230.27 o 
 -14  20   2      202.86      337.36    253.64 o 
 -11  20   2     1221.52     1521.45    251.99 o 
  -8  20   2      875.12      980.04    248.26 o 
  -5  20   2      425.66      595.38    287.30 o 
  -2  20   2      968.21      833.53    301.63 o 
   1  20   2     2498.35     2865.32    242.63 o 
   4  20   2       43.74      235.72    209.54 o 
   7  20   2      122.44      173.27    246.64 o 
  10  20   2      908.96      978.31    348.59 o 
 -28  21   2       27.29      194.78    359.17 o 
 -25  21   2      307.85      417.11    308.47 o 
 -22  21   2     3019.42     3430.90    254.62 o 
 -19  21   2     1721.72     1758.72    251.32 o 
 -16  21   2       52.81      -11.68    233.55 o 
 -13  21   2     9987.87    10175.99    337.25 o 
 -10  21   2       32.64       55.62    285.22 o 
  -7  21   2      512.26      634.62    244.65 o 
  -4  21   2      107.32       24.35    270.17 o 
  -1  21   2     2456.14     2796.58    266.37 o 
   2  21   2     5407.54     4991.14    371.52 o 
   5  21   2      311.68      339.40    263.08 o 
   8  21   2       42.85       46.80    299.96 o 
 -30  22   2       23.75      386.15    281.38 o 
 -27  22   2      221.86      428.04    345.24 o 
 -24  22   2       68.75      353.69    217.04 o 
 -21  22   2     1478.85     1533.69    239.08 o 
 -18  22   2     1143.81     1287.75    235.14 o 
 -15  22   2     1648.88     1463.25    228.25 o 
 -12  22   2     1562.29     1683.90    317.66 o 
  -9  22   2      783.58      715.46    258.60 o 
  -6  22   2     5598.79     5140.38    290.21 o 
  -3  22   2     1800.39     1974.51    304.18 o 
   0  22   2     1124.89     1453.23    303.40 o 
   3  22   2      501.72      864.78    256.47 o 
   6  22   2      629.96      824.76    259.56 o 
 -29  23   2        4.42       57.74    281.26 o 
 -26  23   2       56.73      -70.47    281.59 o 
 -23  23   2      684.97      731.59    242.95 o 
 -20  23   2     1958.64     2071.28    232.74 o 
 -17  23   2       96.17       71.14    241.18 o 
 -14  23   2    12970.62    12861.39    297.52 o 
 -11  23   2      103.10      402.15    229.37 o 
  -8  23   2      111.63      339.42    285.80 o 
  -5  23   2       27.58      443.58    285.87 o 
  -2  23   2     3226.43     3754.40    387.80 o 
   1  23   2      924.02      847.31    242.38 o 
   4  23   2        4.69      443.86    258.82 o 
 -28  24   2       27.92      321.06    298.78 o 
 -25  24   2      137.34      251.27    253.40 o 
 -22  24   2     2575.70     2403.06    246.81 o 
 -19  24   2        9.12      362.10    212.91 o 
 -16  24   2     7973.61     8120.89    283.85 o 
 -13  24   2      207.93      149.72    276.55 o 
 -10  24   2     1668.22     1923.21    282.94 o 
  -7  24   2        7.68      237.41    527.60 o 
  -4  24   2      411.13      168.51    291.13 o 
  -1  24   2      217.69      385.34    275.35 o 
   2  24   2       64.54      247.77    298.65 o 
   5  24   2        1.56      214.30    255.27 o 
 -27  25   2        4.25       37.68    266.05 o 
 -24  25   2      178.09       12.42    242.53 o 
 -21  25   2      448.41      342.79    256.23 o 
 -18  25   2     1206.43     1069.51    270.14 o 
 -15  25   2     2949.22     2656.31    346.25 o 
 -12  25   2      425.20      669.85    285.19 o 
  -9  25   2      365.67      335.53    262.53 o 
  -6  25   2      183.94      253.18    263.59 o 
  -3  25   2      513.63      746.23    326.27 o 
   0  25   2      170.32      414.64    323.24 o 
   3  25   2      432.45      316.67    252.49 o 
 -26  26   2        5.15      156.59    272.96 o 
 -23  26   2      609.17      658.19    270.57 o 
 -20  26   2       12.92      134.58    255.82 o 
 -17  26   2     1193.19     1847.74    426.43 o 
 -14  26   2      621.27      789.92    299.23 o 
 -11  26   2     4002.74     3536.71    293.70 o 
  -8  26   2      359.86      110.24    291.35 o 
  -5  26   2      101.37      299.88    279.29 o 
  -2  26   2       59.32     -252.36    297.60 o 
   1  26   2       21.59       19.19    285.75 o 
 -25  27   2       18.46      430.82    267.66 o 
 -22  27   2       14.43      364.87    239.98 o 
 -19  27   2      168.51      568.61    256.98 o 
 -16  27   2      276.28      553.18    337.52 o 
 -13  27   2       79.34      350.32    288.90 o 
 -10  27   2       45.15      160.40    297.99 o 
  -7  27   2     1039.46     1132.34    264.03 o 
  -4  27   2      192.65      205.68    299.92 o 
  -1  27   2      300.02      531.73    346.98 o 
 -24  28   2     1216.39     1056.77    263.13 o 
 -21  28   2      740.36      778.76    253.67 o 
 -18  28   2      100.41      141.58    306.19 o 
 -15  28   2      578.99      387.99    352.52 o 
 -12  28   2      364.22      356.20    359.20 o 
  -9  28   2     2135.99     1829.53    312.06 o 
  -6  28   2        4.28      230.28    350.61 o 
  -3  28   2      304.26      371.13    361.36 o 
 -23  29   2      122.55      170.08    301.79 o 
 -20  29   2      697.58      708.91    299.32 o 
 -17  29   2       20.03        7.85    310.33 o 
 -14  29   2      572.72      601.77    306.79 o 
 -11  29   2        2.33     -168.17    344.56 o 
  -8  29   2       96.18      873.74    357.34 o 
  -5  29   2       65.66     -248.38    281.64 o 
 -22  30   2       16.03      -25.09    286.66 o 
 -19  30   2        0.64       42.10    304.42 o 
 -16  30   2      335.50      309.57    317.93 o 
 -13  30   2        3.47       52.44    263.44 o 
 -10  30   2      445.82      775.94    384.55 o 
 -15  31   2      327.63      567.75    367.90 o 
   0   0   3    65791.63    65515.28    816.51 o 
   1   1   3     7673.95     7559.32    243.52 o 
  -1   2   3    80445.70    83586.09    557.41 o 
   2   2   3    21636.58    23028.70    391.36 o 
  -3   3   3     4855.23     4985.29    245.96 o 
   0   3   3    15456.60    16079.72    329.24 o 
   3   3   3     4010.23     4010.35    240.05 o 
  -5   4   3     4270.92     4311.08    291.52 o 
  -2   4   3     4266.09     3795.07    259.86 o 
   1   4   3   316149.44   311333.72   3234.06 o 
   4   4   3    13255.37    13602.21    322.10 o 
  -7   5   3    48016.18    49815.22    490.64 o 
  -4   5   3     3339.44     3566.61    280.21 o 
  -1   5   3     1416.61     1718.33    257.78 o 
   2   5   3   112915.83   109618.36    962.32 o 
   5   5   3     5569.72     5493.60    247.69 o 
  -9   6   3      205.38      413.87    192.93 o 
  -6   6   3     2229.74     2260.46    212.52 o 
  -3   6   3     5075.40     5319.75    263.84 o 
   0   6   3    53743.16    50900.45    607.78 o 
   3   6   3      470.38     1804.12    747.39 o 
   6   6   3    66400.09    64473.91    494.32 o 
 -11   7   3    36898.18    36661.82    654.72 o 
  -8   7   3    19600.67    18237.36    316.69 o 
  -5   7   3     4566.33     4760.12    265.66 o 
  -2   7   3    16283.07    16563.94    344.65 o 
   1   7   3   117187.36   114949.70   1201.84 o 
   4   7   3     7851.87     8036.96    303.48 o 
   7   7   3      213.01      451.37    250.40 o 
 -13   8   3    41396.83    41946.68    392.75 o 
 -10   8   3    38244.99    38673.69    542.06 o 
  -7   8   3       28.34      292.14    199.51 o 
  -4   8   3    68085.41    68822.70   1450.76 o 
  -1   8   3     1050.03     1239.41    332.90 o 
   2   8   3       92.38      210.68    246.23 o 
   5   8   3     1138.67     1324.49    237.27 o 
   8   8   3    23215.56    22704.62    322.98 o 
 -15   9   3     9583.85     9999.22    282.91 o 
 -12   9   3    48177.90    46125.92    353.65 o 
  -9   9   3      285.59      463.29    199.62 o 
  -6   9   3    17382.89    16373.47    299.03 o 
  -3   9   3     2362.53     2285.02    241.75 o 
   0   9   3     1978.62     1811.63    257.53 o 
   3   9   3      413.79      501.35    233.84 o 
   6   9   3     4390.30     4008.68    254.60 o 
   9   9   3    13518.17    13696.78    259.71 o 
 -17  10   3     2349.54     2657.78    244.37 o 
 -14  10   3     7940.56     7899.40    238.91 o 
 -11  10   3       16.92      206.74    183.19 o 
  -8  10   3    21150.88    21558.96    309.97 o 
  -5  10   3    25089.90    25758.43    354.85 o 
  -2  10   3    15100.37    13700.50    303.64 o 
   1  10   3    17741.77    18917.37    443.78 o 
   4  10   3      551.59      554.51    228.90 o 
   7  10   3    25566.34    25883.08    478.22 o 
  10  10   3     3025.87     3559.79    238.89 o 
 -19  11   3     4129.60     4100.96    243.33 o 
 -16  11   3      528.83      271.52    227.17 o 
 -13  11   3     6434.96     6693.51    216.35 o 
 -10  11   3   167368.97   167827.97   1740.04 o 
  -7  11   3    10801.95    10839.10    282.92 o 
  -4  11   3    10201.27    10020.69    289.12 o 
  -1  11   3      617.10      787.70    238.40 o 
   2  11   3     3962.69     4002.39    316.38 o 
   5  11   3       60.32       52.86    232.35 o 
   8  11   3    14859.26    15205.90    287.81 o 
  11  11   3       12.82      -72.37    207.78 o 
 -21  12   3      581.25      569.74    246.28 o 
 -18  12   3     3294.52     3439.80    248.89 o 
 -15  12   3    10994.21    11081.84    243.21 o 
 -12  12   3    23267.75    22140.76    289.41 o 
  -9  12   3    94716.05    91229.49    538.09 o 
  -6  12   3   134005.47   133649.67   1784.34 o 
  -3  12   3      249.14      380.52    204.26 o 
   0  12   3    12571.94    12328.11    300.38 o 
   3  12   3      124.50      137.47    219.22 o 
   6  12   3       83.62      219.64    218.87 o 
   9  12   3      523.29      708.97    213.36 o 
  12  12   3      129.78      278.06    221.74 o 
 -23  13   3     1452.49     1739.38    244.21 o 
 -20  13   3       90.87      245.07    201.28 o 
 -17  13   3      937.31     1109.43    183.07 o 
 -14  13   3     9871.11    10050.98    234.52 o 
 -11  13   3    15979.34    15379.28    281.76 o 
  -8  13   3     4174.72     4141.94    255.02 o 
  -5  13   3    83023.10    78756.89    833.79 o 
  -2  13   3     9783.23     9462.15    307.77 o 
   1  13   3     6320.44     6615.42    243.41 o 
   4  13   3     2685.28     3108.45    231.66 o 
   7  13   3     2864.52     3093.32    223.36 o 
  10  13   3      225.12      343.46    229.68 o 
  13  13   3      307.88      257.50    227.68 o 
 -25  14   3       27.14      375.01    211.78 o 
 -22  14   3     5682.00     5374.25    253.36 o 
 -19  14   3     1262.97     1288.51    201.13 o 
 -16  14   3    15098.92    14731.57    259.39 o 
 -13  14   3    24543.00    24986.50    299.50 o 
 -10  14   3     2090.33     2150.05    205.13 o 
  -7  14   3      115.37      265.47    296.75 o 
  -4  14   3      347.06      678.16    256.41 o 
  -1  14   3    10137.20    10862.60    294.45 o 
   2  14   3     1109.05     1082.55    241.19 o 
   5  14   3      155.04      359.65    235.20 o 
   8  14   3      128.33       57.47    223.38 o 
  11  14   3        0.68      183.50    218.98 o 
  14  14   3       92.01      319.73    311.78 o 
 -27  15   3       16.00      -52.98    213.25 o 
 -24  15   3      206.90      723.97    270.07 o 
 -21  15   3     8070.17     7694.08    295.31 o 
 -18  15   3     3445.66     3508.73    220.97 o 
 -15  15   3      156.06      180.79    218.22 o 
 -12  15   3     7276.22     6799.59    254.08 o 
  -9  15   3     1436.10     1392.32    304.11 o 
  -6  15   3     1772.72     1968.65    277.44 o 
  -3  15   3    51088.94    50512.95    432.49 o 
   0  15   3     1008.45     1469.25    253.85 o 
   3  15   3     3529.37     3688.09    257.13 o 
   6  15   3     1426.21     1515.12    227.89 o 
   9  15   3       26.44       73.00    252.74 o 
  12  15   3       18.38       44.82    236.39 o 
  15  15   3      496.95      762.40    355.15 o 
 -29  16   3      245.87      409.89    302.90 o 
 -26  16   3       13.78      111.70    223.75 o 
 -23  16   3     4494.77     4688.81    259.65 o 
 -20  16   3     1213.69     1079.77    201.77 o 
 -17  16   3     7414.72     7878.50    238.65 o 
 -14  16   3     2482.47     2493.50    222.28 o 
 -11  16   3       40.60      246.09    256.65 o 
  -8  16   3     1469.73     1502.10    319.21 o 
  -5  16   3     9335.31     8902.69    461.82 o 
  -2  16   3     3470.65     3336.96    260.25 o 
   1  16   3     5340.96     5203.19    262.87 o 
   4  16   3      914.69      916.67    201.50 o 
   7  16   3     2915.86     3052.67    265.42 o 
  10  16   3       64.57      395.83    279.59 o 
  13  16   3        1.87      122.95    283.12 o 
 -28  17   3        7.97      296.76    298.92 o 
 -25  17   3      370.18      385.98    263.15 o 
 -22  17   3      426.79      574.14    214.39 o 
 -19  17   3     2227.04     2475.00    227.92 o 
 -16  17   3       48.90      226.53    221.14 o 
 -13  17   3     1614.22     1651.35    254.74 o 
 -10  17   3       19.59       33.30    269.44 o 
  -7  17   3       13.35      113.40    248.37 o 
  -4  17   3     8343.16     7784.83    331.93 o 
  -1  17   3     5435.43     5403.04    306.51 o 
   2  17   3     7376.35     8059.92    317.73 o 
   5  17   3      242.14      530.94    218.80 o 
   8  17   3      153.09      230.12    246.07 o 
  11  17   3      427.66      359.91    305.38 o 
 -30  18   3      113.76      378.72    355.36 o 
 -27  18   3       47.59      374.69    257.61 o 
 -24  18   3       18.65       84.95    203.32 o 
 -21  18   3     6766.93     7021.86    228.14 o 
 -18  18   3      376.98      347.50    197.12 o 
 -15  18   3    35481.42    33961.63    386.36 o 
 -12  18   3     3107.31     3327.03    275.45 o 
  -9  18   3      122.91      228.51    270.79 o 
  -6  18   3     5142.08     5114.13    276.09 o 
  -3  18   3     1806.11     2187.16    282.20 o 
   0  18   3     5740.98     5812.02    287.28 o 
   3  18   3        6.24      181.88    282.67 o 
   6  18   3     1085.79     1268.51    258.48 o 
   9  18   3      401.44       75.01    256.44 o 
  12  18   3      118.48      221.03    335.57 o 
 -29  19   3      199.02      144.39    311.44 o 
 -26  19   3      205.36      318.08    217.69 o 
 -23  19   3     2414.65     2602.51    243.27 o 
 -20  19   3     1722.45     1562.84    212.39 o 
 -17  19   3    35373.02    35376.52    387.94 o 
 -14  19   3     5893.64     5583.48    262.57 o 
 -11  19   3     1155.68      967.39    306.20 o 
  -8  19   3      478.26      572.86    281.26 o 
  -5  19   3      265.39      191.92    238.05 o 
  -2  19   3     1740.52     2023.54    270.68 o 
   1  19   3       12.77      265.54    275.34 o 
   4  19   3     1017.09      950.95    226.71 o 
   7  19   3      338.91      393.35    242.35 o 
  10  19   3       19.71       21.84    245.27 o 
 -28  20   3        0.90      414.02    242.47 o 
 -25  20   3      425.74      560.02    236.43 o 
 -22  20   3      396.82      581.04    227.27 o 
 -19  20   3       22.87       49.98    186.43 o 
 -16  20   3    20225.15    19505.77    534.40 o 
 -13  20   3      250.08      505.31    244.21 o 
 -10  20   3     4385.82     4388.39    259.55 o 
  -7  20   3      426.77      576.88    276.03 o 
  -4  20   3     1368.42     1786.38    318.28 o 
  -1  20   3      345.12      464.14    251.01 o 
   2  20   3      269.66      451.78    295.18 o 
   5  20   3     1333.29     1634.10    253.83 o 
   8  20   3      560.70      570.78    238.77 o 
 -27  21   3      137.40       59.04    261.08 o 
 -24  21   3     2983.40     3341.40    229.44 o 
 -21  21   3        2.43      -62.69    196.75 o 
 -18  21   3     2871.29     2864.59    234.74 o 
 -15  21   3     2914.59     3275.42    313.90 o 
 -12  21   3     8611.08     8383.20    318.68 o 
  -9  21   3     3123.45     3074.68    335.84 o 
  -6  21   3     3977.64     3807.36    267.67 o 
  -3  21   3     2246.47     2270.31    323.76 o 
   0  21   3      490.40      703.10    266.38 o 
   3  21   3      300.45      454.61    225.53 o 
   6  21   3       17.19      121.08    251.11 o 
 -29  22   3       11.29      138.26    278.71 o 
 -26  22   3        2.53       75.80    273.85 o 
 -23  22   3      673.24      868.40    234.60 o 
 -20  22   3      178.41      477.87    222.66 o 
 -17  22   3     1891.35     2285.42    316.34 o 
 -14  22   3     4512.06     4408.79    331.39 o 
 -11  22   3     4457.45     4477.12    336.50 o 
  -8  22   3     5062.66     5532.17    343.27 o 
  -5  22   3      168.81      464.37    245.65 o 
  -2  22   3       63.21      177.63    247.61 o 
   1  22   3       49.24      151.49    253.02 o 
   4  22   3     1438.65     1304.60    245.95 o 
   7  22   3      834.76      472.01    262.18 o 
 -28  23   3       30.46     -256.42    410.80 o 
 -25  23   3      232.84      486.89    232.85 o 
 -22  23   3       15.39      298.02    212.55 o 
 -19  23   3      650.05      767.40    286.09 o 
 -16  23   3     6030.97     6037.68    349.24 o 
 -13  23   3      773.64      736.24    223.25 o 
 -10  23   3    11366.01    11249.60    302.12 o 
  -7  23   3      237.64      155.82    274.55 o 
  -4  23   3      256.77      670.16    324.09 o 
  -1  23   3     2744.13     2158.93    251.85 o 
   2  23   3      460.43      499.13    269.65 o 
   5  23   3      457.87      298.43    246.96 o 
 -27  24   3        2.50      210.66    376.21 o 
 -24  24   3       23.06      238.45    286.87 o 
 -21  24   3      234.59      398.14    258.96 o 
 -18  24   3       23.92      292.62    272.23 o 
 -15  24   3      159.57     -113.13    287.01 o 
 -12  24   3       12.72      536.30    316.50 o 
  -9  24   3     1624.26     2270.71    357.59 o 
  -6  24   3      152.08      638.29    333.88 o 
  -3  24   3        0.15      -63.38    257.80 o 
   0  24   3       38.27      -84.96    275.16 o 
   3  24   3      388.95      487.41    277.89 o 
 -26  25   3     1167.32     1284.69    309.58 o 
 -23  25   3      924.17      652.67    272.08 o 
 -20  25   3      661.15      677.45    315.35 o 
 -17  25   3     1978.62     2327.09    261.66 o 
 -14  25   3        9.78      459.89    336.38 o 
 -11  25   3       23.03      -80.27    242.19 o 
  -8  25   3      120.19      592.70    326.80 o 
  -5  25   3      767.94      882.15    334.67 o 
  -2  25   3      487.21      218.52    259.00 o 
   1  25   3        4.57      230.35    334.68 o 
 -25  26   3     1215.41     1373.36    350.02 o 
 -22  26   3       23.15      210.65    262.69 o 
 -19  26   3      632.51      549.13    327.19 o 
 -16  26   3       85.07       80.34    280.49 o 
 -13  26   3        7.59     -113.31    326.28 o 
 -10  26   3      265.67      315.44    334.66 o 
  -7  26   3     1067.09      960.13    305.95 o 
  -4  26   3       77.88      593.23    350.77 o 
  -1  26   3       98.52      243.61    346.47 o 
 -24  27   3      554.84      292.07    308.53 o 
 -21  27   3       55.07      264.53    289.33 o 
 -18  27   3      242.04      363.62    330.14 o 
 -15  27   3      303.89      632.07    327.02 o 
 -12  27   3      190.41      137.51    265.08 o 
  -9  27   3       24.46      410.70    278.22 o 
  -6  27   3       90.64      477.26    272.69 o 
  -3  27   3      959.44      766.32    308.92 o 
 -23  28   3       22.65      -34.71    345.67 o 
 -20  28   3      154.47     -308.56    351.68 o 
 -17  28   3      253.23      559.70    338.03 o 
 -14  28   3      119.34      407.10    265.14 o 
 -11  28   3      442.58      606.31    335.46 o 
  -8  28   3      268.52      352.79    289.52 o 
  -5  28   3      231.43      361.67    301.36 o 
 -22  29   3       80.78      435.38    302.09 o 
 -19  29   3     1787.32     1801.97    320.55 o 
 -16  29   3      430.78      383.99    239.48 o 
 -13  29   3      110.85      139.41    244.57 o 
 -10  29   3        6.56     -108.24    352.42 o 
  -7  29   3      996.45     1359.05    356.08 o 
 -18  30   3      659.82      905.48    302.55 o 
 -15  30   3        2.79      -80.69    249.94 o 
 -12  30   3      507.62      834.85    310.30 o 
  -1   1   4   228841.36   222780.98   1091.90 o 
  -3   2   4      132.21      110.30    195.09 o 
   0   2   4    43161.82    44342.54    485.68 o 
  -5   3   4    25791.93    26444.96    386.51 o 
  -2   3   4    27355.83    26259.15    356.83 o 
   1   3   4        8.45      202.38    184.15 o 
  -7   4   4    22843.31    21393.80    335.10 o 
  -4   4   4     1728.78     1934.65    227.18 o 
  -1   4   4    45731.94    48164.32    499.71 o 
   2   4   4     5390.15     5823.00    297.98 o 
  -9   5   4    96476.22    98472.16    716.70 o 
  -6   5   4    12792.98    12317.72    295.73 o 
  -3   5   4     8070.21     8251.05    265.78 o 
   0   5   4     1049.98     1006.14    227.55 o 
   3   5   4    18952.70    17797.57    336.30 o 
 -11   6   4    91786.91    89897.77   1038.67 o 
  -8   6   4    42880.05    43101.49    369.18 o 
  -5   6   4     8295.09     7600.06    273.08 o 
  -2   6   4    46236.04    42963.23    565.33 o 
   1   6   4    41827.70    41567.74    460.26 o 
   4   6   4       51.17      164.17    215.19 o 
 -13   7   4     2694.22     2745.48    267.23 o 
 -10   7   4    82908.52    82084.42    724.28 o 
  -7   7   4   165532.27   168414.89    657.30 o 
  -4   7   4    51763.92    51273.31    466.66 o 
  -1   7   4     1004.11     1671.77    266.34 o 
   2   7   4    20603.03    20779.73    318.11 o 
   5   7   4     2797.78     2337.90    220.16 o 
 -15   8   4     1203.29     1325.86    243.05 o 
 -12   8   4    64678.93    62365.91    424.15 o 
  -9   8   4     1400.28     1797.94    267.30 o 
  -6   8   4    27223.03    25932.17    319.14 o 
  -3   8   4    16952.25    16141.13    416.29 o 
   0   8   4     1083.31     1348.04    325.35 o 
   3   8   4     1766.83     1736.98    231.29 o 
   6   8   4     7924.07     8141.90    292.87 o 
 -17   9   4      700.30      844.21    249.24 o 
 -14   9   4     1255.12     1312.93    269.86 o 
 -11   9   4      193.76      117.39    193.49 o 
  -8   9   4      286.39      220.22    206.09 o 
  -5   9   4    73563.46    78329.01    561.24 o 
  -2   9   4    25776.41    25711.17    428.83 o 
   1   9   4     2881.92     3022.08    257.42 o 
   4   9   4    16813.62    15884.70    282.05 o 
   7   9   4     1484.75     1526.35    242.53 o 
 -19  10   4      345.85      510.31    241.49 o 
 -16  10   4    10131.16    10844.07    299.66 o 
 -13  10   4     6716.26     6603.94    215.82 o 
 -10  10   4      274.29      153.88    193.15 o 
  -7  10   4     7347.29     7220.24    235.89 o 
  -4  10   4   179541.13   177818.16   1571.94 o 
  -1  10   4       27.20      216.75    193.25 o 
   2  10   4     8663.43     8967.68    284.47 o 
   5  10   4     4035.06     4473.51    238.01 o 
   8  10   4     5724.60     5752.41    271.20 o 
 -21  11   4      409.89      451.73    284.96 o 
 -18  11   4      283.19      176.70    211.81 o 
 -15  11   4      423.88      646.37    210.54 o 
 -12  11   4    11579.15    11869.97    258.78 o 
  -9  11   4      800.97      971.15    191.06 o 
  -6  11   4    31392.95    31025.62    379.99 o 
  -3  11   4   102486.05   100070.80    747.37 o 
   0  11   4     5440.43     5351.56    276.77 o 
   3  11   4    14622.76    13826.65    311.70 o 
   6  11   4       96.24      396.29    262.45 o 
   9  11   4     1329.06     1490.31    252.62 o 
 -23  12   4     1621.24     1706.33    281.07 o 
 -20  12   4     6909.68     6977.68    360.11 o 
 -17  12   4     5221.29     5208.71    248.10 o 
 -14  12   4     1022.97     1205.85    221.98 o 
 -11  12   4      105.32       65.08    215.46 o 
  -8  12   4     8643.68     8413.60    276.55 o 
  -5  12   4    45094.62    40401.70    385.68 o 
  -2  12   4     3895.23     3807.66    253.79 o 
   1  12   4    14026.26    13618.04    319.76 o 
   4  12   4       89.96      -23.31    238.32 o 
   7  12   4     3245.98     3167.00    258.11 o 
  10  12   4      303.21      513.38    282.29 o 
 -25  13   4     1823.14     2126.52    268.79 o 
 -22  13   4      608.82      748.86    232.69 o 
 -19  13   4      713.66      658.64    270.10 o 
 -16  13   4    13808.59    13076.00    289.50 o 
 -13  13   4    22664.47    22400.05    300.94 o 
 -10  13   4     4450.11     4639.52    232.09 o 
  -7  13   4     3017.19     2985.91    235.67 o 
  -4  13   4    13984.57    12963.82    290.70 o 
  -1  13   4      562.08      620.73    234.53 o 
   2  13   4     3684.09     4198.49    234.77 o 
   5  13   4      514.65      497.85    267.30 o 
   8  13   4     1629.38     1515.00    277.07 o 
  11  13   4      320.47      276.72    208.84 o 
 -27  14   4        1.94      186.83    211.06 o 
 -24  14   4      434.01      727.94    231.02 o 
 -21  14   4     6559.27     6447.14    296.61 o 
 -18  14   4     9558.18     9562.59    263.19 o 
 -15  14   4    15131.32    14311.20    336.24 o 
 -12  14   4      218.30      125.16    228.27 o 
  -9  14   4      122.51      104.36    185.95 o 
  -6  14   4    30818.99    29137.00    392.26 o 
  -3  14   4      504.15      624.45    242.89 o 
   0  14   4     2522.30     2849.46    278.24 o 
   3  14   4    26984.38    26285.36    403.32 o 
   6  14   4      485.31      838.04    244.47 o 
   9  14   4     2286.03     2333.45    246.81 o 
  12  14   4       33.54       17.64    270.69 o 
 -29  15   4      425.46      570.81    298.50 o 
 -26  15   4      590.81      224.45    276.20 o 
 -23  15   4     1014.61      708.78    234.58 o 
 -20  15   4      649.43      595.51    247.31 o 
 -17  15   4     5398.67     5459.23    239.81 o 
 -14  15   4     4818.29     4798.72    237.38 o 
 -11  15   4      928.14     1108.24    251.07 o 
  -8  15   4    10580.70     9997.48    284.25 o 
  -5  15   4      648.64      534.73    216.96 o 
  -2  15   4     2528.57     2352.45    204.08 o 
   1  15   4     8462.21     7868.60    469.08 o 
   4  15   4     2934.27     3190.59    218.64 o 
   7  15   4      832.28      849.78    222.83 o 
  10  15   4      188.84      450.78    238.02 o 
  13  15   4      260.20      269.26    262.58 o 
 -28  16   4      196.97      412.04    273.68 o 
 -25  16   4      871.46      889.15    273.56 o 
 -22  16   4     1034.86     1125.87    253.74 o 
 -19  16   4     1916.72     1728.99    229.81 o 
 -16  16   4      146.24      228.83    234.56 o 
 -13  16   4      463.43      761.72    234.56 o 
 -10  16   4      517.53      120.63    258.01 o 
  -7  16   4      303.63      462.92    256.39 o 
  -4  16   4     1166.31     1360.65    206.41 o 
  -1  16   4     9208.79     9358.95    327.10 o 
   2  16   4     9145.03     9400.93    281.10 o 
   5  16   4     1019.71     1559.78    220.77 o 
   8  16   4     5524.32     5375.55    276.96 o 
  11  16   4       29.47      126.35    244.17 o 
  14  16   4      157.82       82.38    281.40 o 
 -30  17   4       18.75      242.05    283.04 o 
 -27  17   4       21.95      276.12    308.80 o 
 -24  17   4      195.55      433.44    291.98 o 
 -21  17   4       81.30      201.14    204.72 o 
 -18  17   4     3151.12     3217.51    254.57 o 
 -15  17   4    11632.37    12422.76    286.08 o 
 -12  17   4      891.65      898.04    190.34 o 
  -9  17   4     5299.09     5185.50    322.94 o 
  -6  17   4    41059.32    40843.71   1257.62 o 
  -3  17   4    13182.66    13091.98    274.57 o 
   0  17   4     4044.09     3979.94    240.20 o 
   3  17   4     6530.18     7253.27    239.84 o 
   6  17   4      334.82      258.01    224.40 o 
   9  17   4        4.70      307.91    243.63 o 
  12  17   4      235.55      140.67    242.37 o 
 -29  18   4        0.13      303.20    320.21 o 
 -26  18   4      421.52      532.23    262.71 o 
 -23  18   4     1306.42     1388.12    302.58 o 
 -20  18   4        2.74      221.68    222.54 o 
 -17  18   4       78.67      116.25    227.24 o 
 -14  18   4    16618.50    15908.36    279.20 o 
 -11  18   4    13644.93    13188.29    328.08 o 
  -8  18   4      416.85      608.12    271.70 o 
  -5  18   4       73.66      154.19    247.32 o 
  -2  18   4     2417.96     2342.64    249.74 o 
   1  18   4      324.09      400.00    271.84 o 
   4  18   4     1611.91     1803.75    251.68 o 
   7  18   4       13.55      140.17    235.35 o 
  10  18   4       18.94      207.74    273.44 o 
 -28  19   4      486.42      421.21    327.81 o 
 -25  19   4      199.19      138.53    304.23 o 
 -22  19   4     4243.98     4387.59    265.93 o 
 -19  19   4     1120.15     1477.92    240.54 o 
 -16  19   4     1549.38     1726.84    234.52 o 
 -13  19   4     9080.61     9541.39    286.81 o 
 -10  19   4    19207.29    18181.07    356.88 o 
  -7  19   4      478.89      731.13    273.56 o 
  -4  19   4       52.04      -40.49    264.42 o 
  -1  19   4     2418.48     2406.58    268.93 o 
   2  19   4     1368.72     1673.47    230.24 o 
   5  19   4       16.84       65.88    248.66 o 
   8  19   4       52.88     -175.68    272.33 o 
 -27  20   4     1930.51     1666.21    270.87 o 
 -24  20   4       37.64       24.87    275.37 o 
 -21  20   4      372.86      477.04    231.84 o 
 -18  20   4     8427.96     8046.51    293.08 o 
 -15  20   4     4633.79     4315.16    262.73 o 
 -12  20   4      919.93      695.54    365.83 o 
  -9  20   4     2266.30     1921.46    279.85 o 
  -6  20   4      966.00     1337.11    309.83 o 
  -3  20   4     3610.30     3354.91    275.74 o 
   0  20   4     1109.81     1301.28    252.37 o 
   3  20   4      413.95      450.50    208.03 o 
   6  20   4      495.40      600.79    234.72 o 
   9  20   4       23.80       75.60    273.86 o 
 -29  21   4      448.12      520.45    312.59 o 
 -26  21   4      327.17      347.01    265.13 o 
 -23  21   4        4.75       -5.14    253.77 o 
 -20  21   4     1044.97     1198.89    206.98 o 
 -17  21   4     2050.05     1864.21    252.54 o 
 -14  21   4     2042.97     2399.14    307.89 o 
 -11  21   4      413.88      411.62    338.58 o 
  -8  21   4     5364.84     5615.74    303.46 o 
  -5  21   4      643.82      548.45    217.44 o 
  -2  21   4     4057.12     4436.23    382.24 o 
   1  21   4     1363.19     1187.06    252.71 o 
   4  21   4      356.18      403.40    238.01 o 
   7  21   4       17.46     -157.07    290.35 o 
 -28  22   4       37.63      238.73    336.53 o 
 -25  22   4      452.44      367.14    309.80 o 
 -22  22   4       90.68      -95.14    225.13 o 
 -19  22   4      143.85      242.44    250.08 o 
 -16  22   4       11.21      439.01    264.43 o 
 -13  22   4     2012.36     1952.63    277.83 o 
 -10  22   4     9816.89     9715.85    350.70 o 
  -7  22   4     1580.76     1849.28    303.98 o 
  -4  22   4      673.05      907.21    244.51 o 
  -1  22   4      667.71      838.88    226.41 o 
   2  22   4      151.97      233.88    217.70 o 
   5  22   4        4.19      395.38    250.69 o 
 -27  23   4      152.31      553.56    327.56 o 
 -24  23   4      453.55      568.38    249.50 o 
 -21  23   4       53.77      146.71    251.54 o 
 -18  23   4       76.22      -16.68    292.20 o 
 -15  23   4       44.47      -90.33    282.56 o 
 -12  23   4      963.44     1041.30    243.23 o 
  -9  23   4      828.54      861.16    268.60 o 
  -6  23   4      206.39      505.59    279.98 o 
  -3  23   4      972.93     1112.71    230.85 o 
   0  23   4      165.85       90.78    251.20 o 
   3  23   4      570.18      424.44    222.17 o 
 -26  24   4       50.91      470.40    275.93 o 
 -23  24   4      272.17      188.51    252.94 o 
 -20  24   4      615.98      401.75    266.20 o 
 -17  24   4     1967.76     2173.10    332.88 o 
 -14  24   4      444.59      703.09    265.78 o 
 -11  24   4      883.23     1428.47    372.25 o 
  -8  24   4     2556.22     3144.23    293.35 o 
  -5  24   4       14.72       28.43    279.27 o 
  -2  24   4       21.48      209.12    244.28 o 
   1  24   4       65.43      286.07    252.91 o 
   4  24   4        3.84      213.52    281.95 o 
 -25  25   4      243.87      209.79    288.00 o 
 -22  25   4      368.61      436.66    302.31 o 
 -19  25   4       16.85      459.05    280.54 o 
 -16  25   4      177.68      334.29    291.55 o 
 -13  25   4     4715.30     4260.67    304.18 o 
 -10  25   4      661.91     1075.67    327.00 o 
  -7  25   4      773.35      680.90    295.26 o 
  -4  25   4      411.44      719.71    288.70 o 
  -1  25   4      267.42      407.59    298.53 o 
   2  25   4      169.30      297.47    260.02 o 
 -24  26   4       11.34      199.01    259.44 o 
 -21  26   4     1179.58     1026.34    299.31 o 
 -18  26   4       30.86      170.86    279.14 o 
 -15  26   4      136.70      100.58    323.76 o 
 -12  26   4      766.77      750.43    267.12 o 
  -9  26   4      413.36      449.41    247.68 o 
  -6  26   4      158.13      427.25    252.92 o 
  -3  26   4        1.21      162.88    311.42 o 
   0  26   4       12.04      -79.04    295.85 o 
 -23  27   4        6.04      346.13    326.60 o 
 -20  27   4      140.06      189.64    295.26 o 
 -17  27   4      140.26       75.82    226.17 o 
 -14  27   4        6.26     -215.06    258.58 o 
 -11  27   4      369.50      536.67    288.28 o 
  -8  27   4        4.04     -131.76    266.11 o 
  -5  27   4        0.52       45.97    303.97 o 
  -2  27   4       42.87      459.26    270.64 o 
 -22  28   4      150.39       27.34    296.54 o 
 -19  28   4       29.98     -210.63    336.68 o 
 -16  28   4       10.16      207.37    349.89 o 
 -13  28   4      577.56      481.78    305.16 o 
 -10  28   4      297.57      612.37    294.16 o 
  -7  28   4       89.03      359.13    304.86 o 
  -4  28   4       84.26      197.52    355.43 o 
 -21  29   4      335.07      291.19    313.18 o 
 -18  29   4       13.68      172.84    311.09 o 
 -15  29   4        2.42      187.02    296.76 o 
 -12  29   4      111.67      375.11    303.60 o 
  -9  29   4      263.90      193.70    288.23 o 
 -17  30   4      117.82      374.37    354.58 o 
 -14  30   4      539.27      270.37    271.16 o 
   0   1   5    23495.39    23340.26    265.95 o 
  -2   2   5    37333.08    37183.62    338.66 o 
   1   2   5    58278.59    59045.71    447.89 o 
  -4   3   5     6535.19     6419.90    240.61 o 
  -1   3   5    16988.98    18219.03    251.86 o 
   2   3   5     2049.81     2130.01    276.69 o 
  -6   4   5     4419.42     3615.87    218.23 o 
  -3   4   5    10712.52    10775.17    243.30 o 
   0   4   5    12777.79    13275.15    262.07 o 
   3   4   5     3621.82     3786.21    270.13 o 
  -8   5   5      315.84      447.20    185.80 o 
  -5   5   5    93532.25    90965.66    610.36 o 
  -2   5   5    12899.26    13615.81    279.52 o 
   1   5   5    23523.98    22732.15    311.27 o 
   4   5   5    26284.37    25648.43    401.93 o 
 -10   6   5     2677.43     3106.27    184.92 o 
  -7   6   5    84344.80    85645.79    747.66 o 
  -4   6   5   163929.91   162847.30    765.55 o 
  -1   6   5    15286.42    15160.10    336.56 o 
   2   6   5    29801.67    30653.79    610.51 o 
   5   6   5       63.59      121.00    191.14 o 
 -12   7   5    51344.02    50483.25    874.03 o 
  -9   7   5     2756.24     3402.83    216.79 o 
  -6   7   5   148134.34   144578.03    805.33 o 
  -3   7   5     5525.23     6027.05    227.13 o 
   0   7   5      969.75      888.76    183.72 o 
   3   7   5     6213.03     6205.54    254.64 o 
   6   7   5     1521.42     1449.27    266.95 o 
 -14   8   5    23887.44    22962.79    437.80 o 
 -11   8   5     1554.70     1530.67    226.26 o 
  -8   8   5      431.83      594.93    169.23 o 
  -5   8   5     1025.67     1995.08    223.12 o 
  -2   8   5      185.81      111.76    189.62 o 
   1   8   5      827.96     1137.73    243.39 o 
   4   8   5     2216.49     2006.00    226.60 o 
   7   8   5     5435.03     5565.80    264.81 o 
 -16   9   5     3670.27     3523.78    255.86 o 
 -13   9   5     1734.41     1757.45    221.19 o 
 -10   9   5     3934.67     3991.92    215.73 o 
  -7   9   5    31101.49    29049.00    363.48 o 
  -4   9   5     3648.32     3778.50    280.77 o 
  -1   9   5     4902.72     5575.99    281.45 o 
   2   9   5    42200.64    40478.77    416.75 o 
   5   9   5     2288.82     2486.38    243.13 o 
   8   9   5     5475.93     5389.02    269.29 o 
 -18  10   5      175.71      268.93    187.28 o 
 -15  10   5      350.64      390.95    235.17 o 
 -12  10   5      339.78      610.06    209.10 o 
  -9  10   5     7704.40     7611.97    222.71 o 
  -6  10   5     2174.46     2140.84    200.29 o 
  -3  10   5     3623.33     4041.82    250.19 o 
   0  10   5    14393.28    13730.61    386.26 o 
   3  10   5    26604.59    27234.05    341.66 o 
   6  10   5      142.88      120.93    210.68 o 
   9  10   5    13356.04    13633.50    326.22 o 
 -20  11   5      103.85       57.50    224.22 o 
 -17  11   5     2581.67     2898.36    269.32 o 
 -14  11   5     5818.48     5700.70    249.18 o 
 -11  11   5    21903.05    22244.87    301.78 o 
  -8  11   5    25186.23    24064.73    289.61 o 
  -5  11   5    10448.24    10466.37    278.15 o 
  -2  11   5    25634.14    23973.09    343.32 o 
   1  11   5    32528.50    32800.19    627.80 o 
   4  11   5     2072.37     2240.51    221.96 o 
   7  11   5     1670.88     1799.08    242.29 o 
  10  11   5     1505.09     1311.00    291.73 o 
 -22  12   5     2807.71     3303.95    288.73 o 
 -19  12   5     2654.10     3182.00    254.49 o 
 -16  12   5     5575.85     5263.54    220.01 o 
 -13  12   5        5.10       83.82    202.29 o 
 -10  12   5     1669.69     1651.23    210.05 o 
  -7  12   5    20236.37    19036.44    371.15 o 
  -4  12   5     7005.79     6923.60    307.24 o 
  -1  12   5     1484.07     1363.26    230.91 o 
   2  12   5     5767.80     5664.43    238.55 o 
   5  12   5     6140.41     6903.03    275.70 o 
   8  12   5      884.36      900.55    272.00 o 
  11  12   5     1063.78     1105.34    253.77 o 
 -24  13   5      384.48      270.28    263.55 o 
 -21  13   5       28.59      463.77    271.99 o 
 -18  13   5     1226.60     1404.41    277.19 o 
 -15  13   5    24618.56    23081.14    283.90 o 
 -12  13   5    22652.47    22133.13    304.51 o 
  -9  13   5    25497.76    24774.50    359.67 o 
  -6  13   5     1144.29      890.18    227.93 o 
  -3  13   5    11814.55    11849.74    262.97 o 
   0  13   5    36028.75    34494.03    410.71 o 
   3  13   5     1360.26     1733.26    261.50 o 
   6  13   5      400.83      612.52    271.33 o 
   9  13   5      187.00       13.21    236.69 o 
  12  13   5        2.00      437.58    277.52 o 
 -26  14   5       32.98      344.25    254.86 o 
 -23  14   5     5070.12     4726.11    307.60 o 
 -20  14   5       40.46      364.97    216.69 o 
 -17  14   5    34269.80    34058.29    351.49 o 
 -14  14   5     2050.28     2047.07    213.28 o 
 -11  14   5     5340.82     5267.57    246.47 o 
  -8  14   5     1241.82     1377.76    224.01 o 
  -5  14   5      528.22      966.88    258.03 o 
  -2  14   5      211.29      169.88    196.38 o 
   1  14   5     2990.52     2998.34    271.24 o 
   4  14   5      208.69      377.90    220.94 o 
   7  14   5     2963.40     2460.21    252.09 o 
  10  14   5       34.36       48.35    229.46 o 
  13  14   5       74.70      203.20    273.30 o 
 -28  15   5     1274.11     1322.54    277.54 o 
 -25  15   5      971.74     1119.34    240.21 o 
 -22  15   5     2572.91     2523.15    255.26 o 
 -19  15   5    12567.55    12353.66    269.04 o 
 -16  15   5      442.70      655.69    203.29 o 
 -13  15   5     1109.58      995.92    233.97 o 
 -10  15   5        1.18      187.77    252.00 o 
  -7  15   5    17881.21    18349.69    301.82 o 
  -4  15   5     1265.90     1431.62    224.69 o 
  -1  15   5      742.32      866.49    239.66 o 
   2  15   5      413.56      745.65    216.96 o 
   5  15   5     2693.42     3156.92    226.32 o 
   8  15   5       44.49       80.77    226.08 o 
  11  15   5     1058.32      918.61    230.91 o 
  14  15   5      267.86      168.38    243.65 o 
 -27  16   5       15.35      259.68    303.77 o 
 -24  16   5       62.44      167.01    256.79 o 
 -21  16   5     3823.82     4125.66    264.47 o 
 -18  16   5     7316.56     7584.75    253.79 o 
 -15  16   5       22.78      151.16    198.56 o 
 -12  16   5        7.79      199.43    196.63 o 
  -9  16   5    27177.98    27894.25    350.02 o 
  -6  16   5     5814.87     5640.28    258.33 o 
  -3  16   5      630.57     1027.32    251.41 o 
   0  16   5     3697.44     3463.37    239.72 o 
   3  16   5     9456.00     9761.14    239.89 o 
   6  16   5     2062.16     1915.31    233.92 o 
   9  16   5     1089.71     1600.95    258.87 o 
  12  16   5      334.69      672.76    294.98 o 
 -29  17   5       22.77      103.59    266.91 o 
 -26  17   5       36.11      202.71    304.59 o 
 -23  17   5      143.24      440.40    300.43 o 
 -20  17   5      666.33      504.10    218.41 o 
 -17  17   5       18.14      137.61    217.79 o 
 -14  17   5      686.71      696.03    198.59 o 
 -11  17   5     7582.26     8402.91    287.36 o 
  -8  17   5     6936.32     7073.97    252.94 o 
  -5  17   5      387.63      635.81    275.07 o 
  -2  17   5    14386.73    15064.09    312.31 o 
   1  17   5     1102.59     1557.27    276.51 o 
   4  17   5      663.93     1007.91    203.83 o 
   7  17   5     2074.78     2299.68    265.36 o 
  10  17   5       14.26      125.41    231.11 o 
 -28  18   5       23.99      448.93    319.25 o 
 -25  18   5       22.16      210.13    289.05 o 
 -22  18   5     5659.69     4863.81    281.51 o 
 -19  18   5      594.37      721.23    241.50 o 
 -16  18   5     6458.08     6579.61    258.27 o 
 -13  18   5      872.66      981.53    246.27 o 
 -10  18   5    76962.04    73296.17   1317.75 o 
  -7  18   5      793.63     1184.25    265.43 o 
  -4  18   5      181.41      384.71    218.36 o 
  -1  18   5     4255.92     3775.90    243.88 o 
   2  18   5       17.45      231.55    189.69 o 
   5  18   5     2923.28     2906.84    243.91 o 
   8  18   5       59.70     -175.12    217.15 o 
  11  18   5        7.40      189.31    256.88 o 
 -27  19   5       86.23      202.94    255.25 o 
 -24  19   5      300.71      535.28    301.59 o 
 -21  19   5     1320.15     1360.73    251.24 o 
 -18  19   5     6168.38     6708.12    260.67 o 
 -15  19   5      419.40      311.77    216.00 o 
 -12  19   5       74.14      241.31    251.98 o 
  -9  19   5     1832.11     1614.99    245.64 o 
  -6  19   5      160.68       25.29    229.43 o 
  -3  19   5       42.63      232.81    272.71 o 
   0  19   5      224.40      451.68    209.88 o 
   3  19   5      124.27      250.41    209.89 o 
   6  19   5       82.63      191.78    222.07 o 
   9  19   5        6.00     -292.34    246.58 o 
 -29  20   5       65.19      314.64    338.66 o 
 -26  20   5     1624.82     1447.59    276.52 o 
 -23  20   5     1858.44     1775.30    240.47 o 
 -20  20   5      243.23      146.52    229.12 o 
 -17  20   5      441.29      519.43    210.31 o 
 -14  20   5     1627.78     1831.69    250.49 o 
 -11  20   5     1787.63     2217.26    313.98 o 
  -8  20   5        2.97      144.69    269.49 o 
  -5  20   5     2280.46     1960.96    249.63 o 
  -2  20   5      234.98      435.47    215.05 o 
   1  20   5      947.82      492.89    287.22 o 
   4  20   5     1479.97     1522.57    254.74 o 
   7  20   5        0.98      140.24    245.33 o 
 -28  21   5       26.45     -114.18    307.50 o 
 -25  21   5      555.53      529.83    290.20 o 
 -22  21   5     1546.43     1277.28    255.38 o 
 -19  21   5       18.82      221.87    233.96 o 
 -16  21   5       22.68      456.41    233.59 o 
 -13  21   5      491.57      739.77    276.89 o 
 -10  21   5     5343.83     4784.35    243.17 o 
  -7  21   5     4767.95     4905.63    509.28 o 
  -4  21   5     2083.68     1802.39    317.42 o 
  -1  21   5       74.08      201.22    245.68 o 
   2  21   5      287.45      307.23    200.90 o 
   5  21   5      542.63      344.41    268.16 o 
 -27  22   5     1219.60      678.49    292.63 o 
 -24  22   5        6.75      202.95    237.93 o 
 -21  22   5      517.86      381.06    249.19 o 
 -18  22   5      716.26      727.84    261.41 o 
 -15  22   5       79.34      311.93    252.98 o 
 -12  22   5       42.49      678.04    228.04 o 
  -9  22   5       81.26      274.33    308.80 o 
  -6  22   5       22.52     -112.05    246.29 o 
  -3  22   5     2809.44     2927.53    292.74 o 
   0  22   5       61.46      210.82    216.44 o 
   3  22   5        7.49       81.36    241.25 o 
   6  22   5      214.52      258.07    280.66 o 
 -26  23   5     1206.17     1004.99    282.67 o 
 -23  23   5       66.30      157.95    273.15 o 
 -20  23   5      215.53      372.30    265.87 o 
 -17  23   5      584.19      738.87    243.00 o 
 -14  23   5     1389.19     1375.20    287.78 o 
 -11  23   5     3512.49     3479.15    255.73 o 
  -8  23   5      662.72      686.01    276.95 o 
  -5  23   5     1215.20     1440.36    299.27 o 
  -2  23   5      369.65      403.98    228.97 o 
   1  23   5       63.05      123.35    219.19 o 
   4  23   5       12.46       78.09    249.72 o 
 -25  24   5       81.97       85.49    275.61 o 
 -22  24   5      130.80      125.18    282.94 o 
 -19  24   5     4647.48     4200.92    281.65 o 
 -16  24   5        3.91      189.90    263.84 o 
 -13  24   5       30.41       59.61    259.65 o 
 -10  24   5      377.14     -195.31    243.86 o 
  -7  24   5       14.54      257.23    366.67 o 
  -4  24   5      914.05     1170.79    322.13 o 
  -1  24   5      385.07      782.34    370.70 o 
   2  24   5      411.85      372.13    241.04 o 
 -24  25   5        3.08      206.35    296.01 o 
 -21  25   5     2281.75     2715.77    280.43 o 
 -18  25   5        5.35     -116.11    245.68 o 
 -15  25   5      142.38      383.25    325.22 o 
 -12  25   5       11.31     -315.34    275.81 o 
  -9  25   5      298.07      565.95    267.08 o 
  -6  25   5     1388.25     1043.56    259.23 o 
  -3  25   5       37.45      297.38    299.70 o 
   0  25   5      751.64      972.97    273.66 o 
 -23  26   5      702.73      835.05    249.14 o 
 -20  26   5     1077.55      986.48    262.19 o 
 -17  26   5       57.07      488.71    248.77 o 
 -14  26   5      512.88      556.21    321.18 o 
 -11  26   5      656.55      205.57    291.06 o 
  -8  26   5       26.43      -21.75    235.03 o 
  -5  26   5       38.21      422.16    265.38 o 
  -2  26   5       25.63       68.14    340.38 o 
 -22  27   5      255.76      332.27    343.09 o 
 -19  27   5       84.31      -48.21    332.15 o 
 -16  27   5      982.23     1163.62    343.15 o 
 -13  27   5      521.68      609.99    307.38 o 
 -10  27   5       61.89      164.46    236.30 o 
  -7  27   5      831.93      937.46    274.02 o 
  -4  27   5       16.41       28.32    300.26 o 
 -21  28   5      330.56      179.06    347.94 o 
 -18  28   5      686.06      825.73    346.30 o 
 -15  28   5      333.35      306.17    292.94 o 
 -12  28   5      120.07       38.82    335.59 o 
  -9  28   5      562.35      586.82    307.78 o 
  -6  28   5        5.17      509.90    362.50 o 
 -20  29   5        6.20       23.61    351.38 o 
 -17  29   5        0.64      276.03    284.42 o 
 -14  29   5     1239.32     1420.95    296.73 o 
 -11  29   5        6.62      100.99    296.82 o 
   0   0   6    13686.31    13930.30    424.31 o 
   1   1   6     4496.75     4369.77    192.27 o 
  -1   2   6     3953.95     4344.31    194.44 o 
   2   2   6    15753.75    16013.07    241.35 o 
  -3   3   6     1613.56     1870.58    185.16 o 
   0   3   6    56444.79    56871.74    397.23 o 
   3   3   6    21190.45    20726.89    299.05 o 
  -5   4   6    37489.60    39972.35    548.02 o 
  -2   4   6     4994.80     5344.66    204.28 o 
   1   4   6    28654.69    27407.35    342.05 o 
   4   4   6      471.25      187.68    215.26 o 
  -7   5   6    14067.97    15028.26    287.46 o 
  -4   5   6    86274.23    85558.40    575.73 o 
  -1   5   6     9974.47     9862.07    306.62 o 
   2   5   6    86030.74    83623.05    811.78 o 
   5   5   6     2233.33     2396.43    260.69 o 
  -9   6   6     1070.02      828.79    186.83 o 
  -6   6   6    42318.72    41696.79    348.82 o 
  -3   6   6     1220.81     1184.33    223.97 o 
   0   6   6    88430.77    87811.98    596.34 o 
   3   6   6    10536.74    10722.64    292.75 o 
   6   6   6     1655.30     1810.85    270.79 o 
 -11   7   6    13193.44    12803.42    244.37 o 
  -8   7   6    40503.66    39739.11    393.02 o 
  -5   7   6      747.81      491.42    236.83 o 
  -2   7   6    12307.94    11950.76    281.35 o 
   1   7   6    27960.77    26976.57    537.38 o 
   4   7   6      253.20      628.00    229.76 o 
   7   7   6     3702.49     3591.04    236.28 o 
 -13   8   6     8251.51     8314.29    278.55 o 
 -10   8   6     6225.77     6038.37    213.36 o 
  -7   8   6    11116.13     9762.05    260.45 o 
  -4   8   6    27100.13    27422.96    351.64 o 
  -1   8   6    26643.05    25293.54    331.38 o 
   2   8   6     4145.83     4309.29    287.25 o 
   5   8   6     4655.13     3949.81    216.17 o 
   8   8   6     2358.77     2420.58    220.11 o 
 -15   9   6      220.66      147.01    231.20 o 
 -12   9   6     1560.64     1561.89    190.27 o 
  -9   9   6       69.22      237.49    214.56 o 
  -6   9   6    18406.55    18692.60    310.25 o 
  -3   9   6     1717.76     1988.75    232.33 o 
   0   9   6      571.93      450.84    214.35 o 
   3   9   6    20173.13    20891.02    312.30 o 
   6   9   6      253.90      176.07    188.88 o 
   9   9   6     9993.42     9625.15    284.54 o 
 -17  10   6     6487.94     6643.02    289.11 o 
 -14  10   6     2739.35     2299.16    225.07 o 
 -11  10   6     3602.75     3529.53    205.49 o 
  -8  10   6     4352.03     4876.79    259.94 o 
  -5  10   6     3837.89     4077.58    276.94 o 
  -2  10   6     7256.93     7440.08    301.65 o 
   1  10   6    25150.69    24280.96    317.65 o 
   4  10   6      981.28     1106.30    262.19 o 
   7  10   6    10104.16    10029.00    285.81 o 
  10  10   6     1893.42     2315.59    233.19 o 
 -19  11   6      107.13      349.94    223.57 o 
 -16  11   6     1287.86     1304.84    260.96 o 
 -13  11   6      519.32      518.10    190.65 o 
 -10  11   6    16103.68    15643.93    292.60 o 
  -7  11   6     1395.18     1595.52    193.39 o 
  -4  11   6     1737.43     2017.35    268.16 o 
  -1  11   6    10971.25    10456.13    274.30 o 
   2  11   6    14247.78    13554.60    396.90 o 
   5  11   6     4496.62     4241.10    251.83 o 
   8  11   6     1697.96     2047.50    254.65 o 
  11  11   6     3130.32     3406.83    241.54 o 
 -21  12   6     2566.15     2539.55    236.20 o 
 -18  12   6      848.57     1143.26    235.16 o 
 -15  12   6     5175.48     5130.97    238.55 o 
 -12  12   6      139.81      356.00    200.46 o 
  -9  12   6     7063.05     6288.89    215.32 o 
  -6  12   6       16.37      162.41    243.10 o 
  -3  12   6    12343.59    12189.71    480.02 o 
   0  12   6     6476.57     6162.71    282.78 o 
   3  12   6    29103.50    28793.73    339.73 o 
   6  12   6    22615.86    24178.09    324.16 o 
   9  12   6      121.80      530.39    265.17 o 
  12  12   6      121.37      364.61    283.56 o 
 -23  13   6      941.36      695.90    248.29 o 
 -20  13   6     4044.57     3787.20    273.00 o 
 -17  13   6     2302.41     2194.47    227.55 o 
 -14  13   6      220.13      218.12    194.78 o 
 -11  13   6    49408.97    48173.77    584.44 o 
  -8  13   6     1639.82     1699.30    195.37 o 
  -5  13   6      237.63      688.01    246.59 o 
  -2  13   6      993.60      964.94    221.18 o 
   1  13   6     1011.95     1078.52    214.68 o 
   4  13   6     5978.14     5676.43    262.25 o 
   7  13   6       18.03      474.89    269.44 o 
  10  13   6     1893.69     2210.01    287.38 o 
  13  13   6     1156.58      858.36    263.10 o 
 -25  14   6        1.54      209.36    295.86 o 
 -22  14   6     2100.20     2185.95    285.13 o 
 -19  14   6     4497.04     4635.91    270.73 o 
 -16  14   6     3226.89     3202.09    245.65 o 
 -13  14   6     8054.09     7825.31    322.81 o 
 -10  14   6    16656.12    14816.34    250.81 o 
  -7  14   6      331.48      270.14    243.96 o 
  -4  14   6     5916.46     5489.53    228.54 o 
  -1  14   6     2988.53     3151.08    252.40 o 
   2  14   6     8418.29     8043.11    253.57 o 
   5  14   6     1805.56     1911.43    240.18 o 
   8  14   6     1188.02     1096.79    191.32 o 
  11  14   6     1067.58     1085.98    261.81 o 
  14  14   6      174.73      194.70    301.09 o 
 -27  15   6      852.45      976.84    295.59 o 
 -24  15   6      304.30      616.07    218.73 o 
 -21  15   6      257.19      389.85    268.88 o 
 -18  15   6     1215.06     1209.19    209.64 o 
 -15  15   6     1370.64     1572.02    235.45 o 
 -12  15   6      361.64      622.12    207.05 o 
  -9  15   6     5269.89     5441.38    252.63 o 
  -6  15   6     3516.00     3551.07    308.11 o 
  -3  15   6    16662.37    17411.72    265.24 o 
   0  15   6       36.91      158.64    219.42 o 
   3  15   6     6081.28     6058.99    257.99 o 
   6  15   6       35.82       49.97    241.06 o 
   9  15   6      798.08      816.80    264.88 o 
  12  15   6       10.45      104.02    224.03 o 
 -29  16   6       84.18      180.41    313.04 o 
 -26  16   6      303.63      537.07    237.96 o 
 -23  16   6      345.37      486.63    281.25 o 
 -20  16   6      144.69      141.67    236.82 o 
 -17  16   6     4575.45     4707.33    249.51 o 
 -14  16   6      632.94      903.16    211.06 o 
 -11  16   6     1578.48     1923.57    222.12 o 
  -8  16   6    10875.97    10803.89    284.16 o 
  -5  16   6      773.49     1083.13    207.28 o 
  -2  16   6      713.90      834.34    246.01 o 
   1  16   6        0.99      220.43    187.12 o 
   4  16   6     1846.36     2248.73    223.34 o 
   7  16   6       12.24      306.55    249.82 o 
  10  16   6      460.56      573.23    261.28 o 
  13  16   6      686.83      526.07    276.86 o 
 -28  17   6      214.49      226.18    308.26 o 
 -25  17   6        5.86      373.02    259.29 o 
 -22  17   6      771.55     1043.87    258.89 o 
 -19  17   6     1450.07     1360.21    217.43 o 
 -16  17   6       44.04      328.56    204.74 o 
 -13  17   6      258.91      563.26    218.50 o 
 -10  17   6      201.54      172.33    263.45 o 
  -7  17   6      258.46      532.36    222.09 o 
  -4  17   6    58976.73    57465.16    610.49 o 
  -1  17   6     7354.54     7634.25    281.32 o 
   2  17   6     1046.99     1088.83    200.81 o 
   5  17   6      492.25      621.32    219.13 o 
   8  17   6     1166.94     1315.74    258.08 o 
  11  17   6      202.95      505.65    259.08 o 
 -27  18   6      569.88      347.77    301.73 o 
 -24  18   6       20.83      -14.83    261.58 o 
 -21  18   6      432.68      384.86    244.63 o 
 -18  18   6      849.00      873.58    205.73 o 
 -15  18   6       47.26      186.30    187.85 o 
 -12  18   6     3516.44     4110.94    292.59 o 
  -9  18   6      349.36      257.87    252.01 o 
  -6  18   6     5673.65     5871.74    226.70 o 
  -3  18   6      329.16      440.49    199.79 o 
   0  18   6     1001.94      998.15    210.87 o 
   3  18   6      134.27      264.58    215.72 o 
   6  18   6      833.22      647.44    237.26 o 
   9  18   6       41.74      491.28    262.91 o 
 -26  19   6      129.02      -25.96    267.29 o 
 -23  19   6      764.88      993.23    291.22 o 
 -20  19   6     1793.99     1968.99    253.50 o 
 -17  19   6     1165.63     1187.19    209.98 o 
 -14  19   6      616.67      808.03    245.55 o 
 -11  19   6      535.80      725.67    252.84 o 
  -8  19   6     2760.00     2484.12    245.84 o 
  -5  19   6    14130.35    14400.73    392.15 o 
  -2  19   6      601.11      886.86    263.85 o 
   1  19   6      112.70      411.19    201.84 o 
   4  19   6      955.64      498.72    250.96 o 
   7  19   6      266.16      682.93    242.84 o 
 -28  20   6      873.93      568.14    300.34 o 
 -25  20   6      974.30      960.99    280.83 o 
 -22  20   6     3437.76     3525.57    242.50 o 
 -19  20   6      505.36      570.44    226.81 o 
 -16  20   6      363.03      685.23    213.40 o 
 -13  20   6      901.03     1170.79    282.71 o 
 -10  20   6     3160.96     2876.63    248.78 o 
  -7  20   6        4.91      362.38    265.86 o 
  -4  20   6     1286.33     1244.20    254.47 o 
  -1  20   6     3125.57     3739.49    245.20 o 
   2  20   6       20.22       92.77    195.23 o 
   5  20   6       25.65      396.86    246.72 o 
   8  20   6       34.60      129.14    247.56 o 
 -27  21   6      157.14      302.77    310.14 o 
 -24  21   6      290.04      391.36    260.91 o 
 -21  21   6      965.41     1158.58    228.59 o 
 -18  21   6       11.46       47.83    245.00 o 
 -15  21   6      318.28      287.97    285.80 o 
 -12  21   6        3.62      383.47    300.33 o 
  -9  21   6      500.84      847.79    266.45 o 
  -6  21   6       87.19      502.81    303.61 o 
  -3  21   6      729.19      694.17    297.77 o 
   0  21   6     1474.83     1787.33    204.85 o 
   3  21   6     1591.35     1794.15    242.19 o 
   6  21   6        5.40      -10.71    278.02 o 
 -26  22   6       73.30      254.88    288.98 o 
 -23  22   6        5.02      235.89    256.89 o 
 -20  22   6     1907.83     2021.31    235.23 o 
 -17  22   6     2980.00     2601.04    241.54 o 
 -14  22   6       40.91      340.12    301.35 o 
 -11  22   6       76.53       97.99    236.07 o 
  -8  22   6       39.10      209.51    309.57 o 
  -5  22   6      217.66       21.92    227.43 o 
  -2  22   6      365.65      669.58    257.07 o 
   1  22   6     1590.84     1395.10    254.30 o 
   4  22   6       46.05      200.33    224.91 o 
 -25  23   6       35.71      187.64    268.80 o 
 -22  23   6      119.95      198.88    242.65 o 
 -19  23   6      813.99      608.51    271.21 o 
 -16  23   6      441.70      671.79    243.25 o 
 -13  23   6      569.44      589.92    264.14 o 
 -10  23   6      256.74      564.53    319.05 o 
  -7  23   6     1829.55     2148.31    402.19 o 
  -4  23   6       49.33       -7.54    280.84 o 
  -1  23   6      390.01      424.91    280.83 o 
   2  23   6      162.14      152.34    240.59 o 
 -24  24   6      129.76      278.54    274.61 o 
 -21  24   6      752.09      734.81    276.78 o 
 -18  24   6      242.14       92.30    335.11 o 
 -15  24   6     8267.87     7777.89    318.42 o 
 -12  24   6       85.46      479.39    277.44 o 
  -9  24   6      117.30      421.76    325.67 o 
  -6  24   6      182.25      233.44    269.67 o 
  -3  24   6     1431.24     1126.44    299.89 o 
   0  24   6        0.52       34.74    252.47 o 
 -23  25   6     1479.81     1363.33    284.61 o 
 -20  25   6      761.81      656.91    298.36 o 
 -17  25   6       24.74      190.17    286.25 o 
 -14  25   6      461.09      700.54    323.45 o 
 -11  25   6        5.65      239.63    250.05 o 
  -8  25   6     1235.10     1083.48    239.83 o 
  -5  25   6       31.30      116.14    293.64 o 
  -2  25   6      346.75      523.98    258.52 o 
 -22  26   6      325.96      484.36    256.24 o 
 -19  26   6      548.71      550.00    302.06 o 
 -16  26   6      376.91      655.67    289.01 o 
 -13  26   6       18.60      119.02    287.10 o 
 -10  26   6      431.39      674.25    249.69 o 
  -7  26   6       13.39      -92.46    263.21 o 
  -4  26   6      107.12      200.67    346.87 o 
 -21  27   6      126.37      144.86    289.69 o 
 -18  27   6      163.72      216.36    265.09 o 
 -15  27   6      744.84      985.13    338.82 o 
 -12  27   6       10.46       12.91    358.04 o 
  -9  27   6      209.08      676.79    299.93 o 
  -6  27   6      170.27      256.27    292.40 o 
 -20  28   6        1.65      301.02    351.31 o 
 -17  28   6       66.98      473.19    410.61 o 
 -14  28   6      170.66      298.73    345.42 o 
 -11  28   6        3.52      354.72    267.74 o 
  -8  28   6     1666.75     1623.43    310.67 o 
 -16  29   6       10.91      208.10    367.07 o 
 -13  29   6        7.36      190.47    308.26 o 
  -1   1   7    54156.09    53655.11    342.17 o 
  -3   2   7    46626.72    47648.91    412.56 o 
   0   2   7    39917.43    41051.27    351.91 o 
  -5   3   7      611.01      396.93    169.95 o 
  -2   3   7     2255.94     1842.97    163.07 o 
   1   3   7    26426.63    27067.60    303.45 o 
  -7   4   7      846.01      788.26    237.98 o 
  -4   4   7     1370.12     1725.02    193.70 o 
  -1   4   7     1171.79     1315.16    201.57 o 
   2   4   7    17233.74    17150.36    317.08 o 
  -9   5   7     2443.41     2597.01    261.24 o 
  -6   5   7     3653.77     3761.91    181.26 o 
  -3   5   7      580.08      876.71    185.74 o 
   0   5   7   143036.25   142397.66   1412.24 o 
   3   5   7    31454.07    30720.57    687.01 o 
 -11   6   7     4813.04     4707.54    287.08 o 
  -8   6   7    11186.25    11189.99    279.25 o 
  -5   6   7    19207.27    18244.83    256.07 o 
  -2   6   7     7470.03     7098.76    205.81 o 
   1   6   7    20384.65    18295.13    281.15 o 
   4   6   7     2650.26     2374.92    305.27 o 
 -13   7   7    10943.82    11249.83    485.68 o 
 -10   7   7     1504.42     1352.19    204.62 o 
  -7   7   7     3004.93     2942.33    196.60 o 
  -4   7   7      317.11      582.01    187.03 o 
  -1   7   7     2381.52     2018.42    181.58 o 
   2   7   7    15406.29    14844.75    448.81 o 
   5   7   7    32462.02    33774.61    362.46 o 
 -15   8   7        9.75       78.91    202.97 o 
 -12   8   7    36318.83    35843.28    554.47 o 
  -9   8   7     1880.20     1809.82    228.20 o 
  -6   8   7     7968.02     8131.34    259.73 o 
  -3   8   7      981.09     1078.84    230.24 o 
   0   8   7      352.43      331.69    180.30 o 
   3   8   7    11438.77    11901.37    282.02 o 
   6   8   7     1453.10     1808.63    234.75 o 
 -17   9   7     3141.16     3247.38    236.51 o 
 -14   9   7    13710.61    14653.60    302.55 o 
 -11   9   7    11440.18    10790.27    232.58 o 
  -8   9   7     6207.45     6153.20    266.41 o 
  -5   9   7      925.98     1129.89    179.81 o 
  -2   9   7     1662.36     2195.69    192.11 o 
   1   9   7     3216.92     3289.52    227.34 o 
   4   9   7      436.98      592.11    224.16 o 
   7   9   7    32303.01    31926.77    442.78 o 
 -19  10   7     8662.88     9601.51    349.67 o 
 -16  10   7     2201.16     2605.45    267.08 o 
 -13  10   7     2685.23     2610.94    196.59 o 
 -10  10   7     4004.62     4226.43    215.46 o 
  -7  10   7      237.13       26.74    232.90 o 
  -4  10   7    12227.01    12672.96    353.78 o 
  -1  10   7     8278.10     8417.10    264.30 o 
   2  10   7     3238.04     2968.65    204.86 o 
   5  10   7      196.23      358.39    254.78 o 
   8  10   7     1160.43     1209.42    227.36 o 
 -21  11   7     2079.02     2749.81    285.03 o 
 -18  11   7     2441.66     2530.72    253.19 o 
 -15  11   7      368.83      466.73    222.64 o 
 -12  11   7     1040.01     1261.29    207.62 o 
  -9  11   7    40899.96    40341.29    664.95 o 
  -6  11   7    16414.45    15939.80    312.76 o 
  -3  11   7    24267.54    24402.63    449.15 o 
   0  11   7     1175.32     1250.37    190.12 o 
   3  11   7      548.30      718.71    232.57 o 
   6  11   7      278.24      254.61    260.67 o 
   9  11   7     7232.86     7793.63    239.99 o 
 -23  12   7     1478.13     1437.63    289.46 o 
 -20  12   7       69.10      236.05    267.69 o 
 -17  12   7      190.70      768.72    256.36 o 
 -14  12   7     6824.81     7057.95    227.88 o 
 -11  12   7    22994.66    22911.98    287.76 o 
  -8  12   7      123.22      293.17    200.42 o 
  -5  12   7    22501.79    22612.38    341.41 o 
  -2  12   7    15338.46    15059.18    313.75 o 
   1  12   7     3826.86     3933.18    206.27 o 
   4  12   7      240.63      604.66    263.88 o 
   7  12   7     2086.29     2253.91    250.14 o 
  10  12   7     1346.69     1358.68    232.08 o 
 -25  13   7       13.90      399.15    234.03 o 
 -22  13   7     1289.00     1180.39    251.85 o 
 -19  13   7      258.16      572.62    264.18 o 
 -16  13   7     2193.50     2110.77    204.14 o 
 -13  13   7     4487.36     4528.24    222.50 o 
 -10  13   7     2205.35     1818.22    191.38 o 
  -7  13   7     5134.56     5005.93    203.82 o 
  -4  13   7    12149.65    11861.54    277.17 o 
  -1  13   7     2193.86     2478.51    242.49 o 
   2  13   7     3421.90     3687.12    251.13 o 
   5  13   7       38.64       60.12    212.46 o 
   8  13   7     1024.12     1248.63    238.34 o 
  11  13   7       20.14       96.43    279.47 o 
 -27  14   7      588.41      429.87    306.63 o 
 -24  14   7     2006.30     1611.52    263.26 o 
 -21  14   7       65.83      282.32    249.02 o 
 -18  14   7     2028.98     1746.51    229.69 o 
 -15  14   7       22.75       50.49    227.70 o 
 -12  14   7     3777.87     3815.44    236.60 o 
  -9  14   7      473.18      555.38    206.75 o 
  -6  14   7     6131.09     5695.26    253.63 o 
  -3  14   7    17252.89    17074.02    424.93 o 
   0  14   7      516.57      582.88    213.18 o 
   3  14   7       42.49      -48.39    210.73 o 
   6  14   7     1107.90     1367.29    283.55 o 
   9  14   7      640.00      622.41    263.23 o 
  12  14   7      392.15      189.40    267.88 o 
 -26  15   7       97.88      287.90    278.12 o 
 -23  15   7     4802.23     4798.48    307.22 o 
 -20  15   7       55.01       13.04    219.73 o 
 -17  15   7     2415.33     2187.31    199.12 o 
 -14  15   7     5211.10     5102.48    226.93 o 
 -11  15   7       52.03      326.17    201.35 o 
  -8  15   7     6562.87     5957.67    284.06 o 
  -5  15   7     2780.25     3054.11    220.80 o 
  -2  15   7     7549.49     8220.65    286.15 o 
   1  15   7       14.98       38.55    193.05 o 
   4  15   7     1798.30     2178.37    244.46 o 
   7  15   7      644.32      870.00    281.11 o 
  10  15   7      244.24      370.59    258.86 o 
  13  15   7      398.16      402.84    279.61 o 
 -28  16   7       57.00      -81.72    301.57 o 
 -25  16   7      924.69     1003.46    291.60 o 
 -22  16   7     3447.14     2694.20    275.24 o 
 -19  16   7      817.51     1074.73    240.94 o 
 -16  16   7     1537.90     1815.13    231.35 o 
 -13  16   7        5.90      146.46    225.92 o 
 -10  16   7      199.72      161.56    224.40 o 
  -7  16   7     3813.15     3523.50    241.60 o 
  -4  16   7     8304.99     8122.52    219.58 o 
  -1  16   7     2243.56     2425.25    174.84 o 
   2  16   7     7587.50     7536.25    250.77 o 
   5  16   7      314.74      436.53    218.06 o 
   8  16   7      569.90      648.62    247.36 o 
  11  16   7        0.18      435.61    278.86 o 
 -27  17   7       43.25      112.92    308.59 o 
 -24  17   7      106.71      100.61    261.26 o 
 -21  17   7      117.29      593.78    273.52 o 
 -18  17   7      403.18      519.23    199.00 o 
 -15  17   7     3622.31     3531.70    217.17 o 
 -12  17   7     5061.28     4765.89    245.50 o 
  -9  17   7      211.00      409.79    225.56 o 
  -6  17   7       52.31       13.90    215.55 o 
  -3  17   7       81.31      119.81    229.00 o 
   0  17   7     6154.26     5962.21    233.95 o 
   3  17   7       54.88       74.76    207.22 o 
   6  17   7      411.55      431.65    226.64 o 
   9  17   7      155.71      166.97    222.32 o 
 -26  18   7       74.14       56.83    297.32 o 
 -23  18   7        8.71      233.84    257.13 o 
 -20  18   7     7849.02     7651.77    260.82 o 
 -17  18   7      550.21      668.84    217.27 o 
 -14  18   7     6005.88     5939.30    250.53 o 
 -11  18   7     3830.33     3776.93    232.69 o 
  -8  18   7      110.74       94.11    196.07 o 
  -5  18   7       74.33      164.14    200.70 o 
  -2  18   7      845.43     1443.53    227.44 o 
   1  18   7     2436.83     2336.52    204.12 o 
   4  18   7        2.92       50.38    207.43 o 
   7  18   7       50.05      117.56    265.80 o 
 -25  19   7       11.94      150.83    261.43 o 
 -22  19   7     1309.34     1546.75    216.52 o 
 -19  19   7      179.66      427.15    222.33 o 
 -16  19   7     7545.13     7090.12    241.93 o 
 -13  19   7      170.36      399.53    217.00 o 
 -10  19   7      154.32      357.02    276.51 o 
  -7  19   7       15.25      344.98    221.61 o 
  -4  19   7      857.73      994.87    226.83 o 
  -1  19   7       73.24      313.52    195.23 o 
   2  19   7       51.58      315.97    212.10 o 
   5  19   7       20.45      101.48    238.83 o 
   8  19   7      188.00      268.70    249.35 o 
 -27  20   7      372.00      239.30    282.30 o 
 -24  20   7      477.23      458.41    297.02 o 
 -21  20   7       98.41      120.23    244.89 o 
 -18  20   7     3139.16     3179.06    240.22 o 
 -15  20   7     4319.55     4589.73    254.64 o 
 -12  20   7      856.47      884.33    220.34 o 
  -9  20   7      727.77      698.12    246.19 o 
  -6  20   7     1504.36     1334.29    279.53 o 
  -3  20   7     2664.09     2621.01    236.75 o 
   0  20   7      155.08      320.55    212.83 o 
   3  20   7       85.65      357.78    217.47 o 
   6  20   7      247.81      201.14    259.25 o 
 -26  21   7       12.81      117.08    317.86 o 
 -23  21   7     1928.07     2295.95    277.27 o 
 -20  21   7       69.75       66.67    247.50 o 
 -17  21   7      173.06      292.17    225.04 o 
 -14  21   7      207.54      463.24    265.16 o 
 -11  21   7       60.72      200.64    298.99 o 
  -8  21   7      719.16      931.93    245.48 o 
  -5  21   7     1649.01     1345.04    237.93 o 
  -2  21   7      897.82      913.82    231.21 o 
   1  21   7      107.82      293.91    193.57 o 
   4  21   7      206.98      383.52    220.80 o 
 -25  22   7      785.44      831.68    325.12 o 
 -22  22   7        1.82       41.90    224.09 o 
 -19  22   7       13.68       60.15    223.77 o 
 -16  22   7      251.06      183.23    250.61 o 
 -13  22   7     7804.12     7460.02    285.93 o 
 -10  22   7      286.30      498.26    252.05 o 
  -7  22   7      160.51      411.80    265.28 o 
  -4  22   7       91.94      172.57    269.80 o 
  -1  22   7      211.98      242.72    207.36 o 
   2  22   7       22.33     1025.50    531.91 o 
 -24  23   7       69.43      278.71    266.59 o 
 -21  23   7       83.92      255.01    267.64 o 
 -18  23   7      276.83      640.62    245.17 o 
 -15  23   7     2660.57     2195.55    258.29 o 
 -12  23   7      211.51      349.67    311.10 o 
  -9  23   7     7589.87     6941.18    629.32 o 
  -6  23   7       72.75      523.86    379.67 o 
  -3  23   7       28.19      278.90    257.37 o 
   0  23   7      169.04      367.88    236.42 o 
 -23  24   7      631.51      477.44    245.86 o 
 -20  24   7       12.50        4.71    273.77 o 
 -17  24   7     1318.24     1296.44    326.56 o 
 -14  24   7      710.42      409.53    276.31 o 
 -11  24   7     1556.50     1367.33    259.07 o 
  -8  24   7      328.17      407.33    273.86 o 
  -5  24   7        0.34      401.33    329.13 o 
  -2  24   7       54.83      107.91    233.93 o 
 -22  25   7        3.83      -64.12    237.34 o 
 -19  25   7       29.96      460.50    319.96 o 
 -16  25   7      274.16      352.29    282.17 o 
 -13  25   7      400.80      549.94    276.72 o 
 -10  25   7      182.27      162.92    254.66 o 
  -7  25   7     1693.61     1836.24    298.91 o 
  -4  25   7      193.80      393.55    295.32 o 
 -21  26   7      278.13      -14.30    292.73 o 
 -18  26   7     2511.02     2628.93    361.82 o 
 -15  26   7       17.66       29.25    285.04 o 
 -12  26   7      138.70      674.72    279.22 o 
  -9  26   7      535.14      731.60    271.81 o 
  -6  26   7       69.32      -24.53    296.79 o 
 -20  27   7      468.81      539.34    298.95 o 
 -17  27   7       23.49     -192.00    314.53 o 
 -14  27   7       10.06       91.76    338.68 o 
 -11  27   7      276.66      331.19    298.76 o 
  -8  27   7       61.41      511.39    340.02 o 
 -16  28   7      515.53      478.47    305.79 o 
 -13  28   7       85.65      362.02    276.60 o 
   0   1   8    59610.85    57839.58    796.28 o 
  -2   2   8    10689.05     9872.05    242.00 o 
   1   2   8     1423.33     1814.80    211.24 o 
  -4   3   8    17665.62    17901.94    237.85 o 
  -1   3   8     5285.61     5069.05    221.55 o 
   2   3   8      412.52      479.45    210.87 o 
  -6   4   8     4294.35     4314.87    222.15 o 
  -3   4   8       87.80      185.59    169.81 o 
   0   4   8     2654.68     2898.78    236.89 o 
   3   4   8      978.43     1357.23    218.90 o 
  -8   5   8     1556.30     1318.77    199.76 o 
  -5   5   8     9129.90     8816.08    204.92 o 
  -2   5   8     4791.51     4632.25    203.56 o 
   1   5   8     3419.87     3522.60    200.16 o 
   4   5   8    14183.49    14222.49    330.28 o 
 -10   6   8    50346.09    50489.63    453.07 o 
  -7   6   8    28439.16    28060.75    294.00 o 
  -4   6   8    15100.62    15066.27    222.99 o 
  -1   6   8     6450.25     6265.22    316.36 o 
   2   6   8     8494.19     8897.33    268.51 o 
   5   6   8     1196.32     1121.61    247.57 o 
 -12   7   8    17409.16    16982.29    424.34 o 
  -9   7   8     4232.91     4592.48    309.30 o 
  -6   7   8    10569.21    10189.88    212.61 o 
  -3   7   8    14813.81    13896.13    259.48 o 
   0   7   8       14.42      108.18    205.75 o 
   3   7   8      593.48      606.39    213.98 o 
   6   7   8     1774.94     2196.89    216.51 o 
 -14   8   8     2562.07     3253.95    238.16 o 
 -11   8   8     5019.14     4693.00    242.77 o 
  -8   8   8    15960.07    16036.44    263.99 o 
  -5   8   8     7956.65     7532.55    208.67 o 
  -2   8   8       31.15      414.13    208.09 o 
   1   8   8     3001.91     2835.01    203.74 o 
   4   8   8     2835.49     2865.00    212.11 o 
   7   8   8     1155.87     1128.39    251.24 o 
 -16   9   8       88.73      315.87    209.15 o 
 -13   9   8     1613.44     1487.19    235.78 o 
 -10   9   8       36.64      709.11    239.50 o 
  -7   9   8     3035.24     2834.79    201.94 o 
  -4   9   8     7201.77     7317.85    213.81 o 
  -1   9   8      359.65       39.79    189.79 o 
   2   9   8     2452.24     2477.62    199.85 o 
   5   9   8     5300.77     6004.59    276.43 o 
   8   9   8      236.64      284.61    234.02 o 
 -18  10   8      954.10      943.61    260.61 o 
 -15  10   8      435.50      752.91    263.76 o 
 -12  10   8     2530.35     2622.68    212.81 o 
  -9  10   8       28.96      138.74    204.63 o 
  -6  10   8     4536.52     4666.60    292.38 o 
  -3  10   8    45427.65    45670.57    679.85 o 
   0  10   8     1120.74     1441.85    265.76 o 
   3  10   8    26415.95    27153.79    333.22 o 
   6  10   8     1735.25     1471.93    219.83 o 
   9  10   8      805.75     1033.49    219.83 o 
 -20  11   8     4262.81     3827.15    282.54 o 
 -17  11   8      905.03     1189.31    239.70 o 
 -14  11   8       10.25      133.66    193.05 o 
 -11  11   8     4206.52     3937.84    217.48 o 
  -8  11   8      159.36      134.55    199.54 o 
  -5  11   8    30913.26    31556.62    350.71 o 
  -2  11   8       36.24       74.21    197.93 o 
   1  11   8    38880.20    37367.13    459.04 o 
   4  11   8     2641.86     3424.10    276.89 o 
   7  11   8     2061.78     2151.17    229.46 o 
  10  11   8      425.41      785.54    271.57 o 
 -22  12   8       13.16      344.42    279.95 o 
 -19  12   8        2.75       59.44    245.31 o 
 -16  12   8     6390.51     5713.34    253.95 o 
 -13  12   8     8537.42     9085.87    265.20 o 
 -10  12   8     1996.98     1935.62    194.33 o 
  -7  12   8      115.73      200.63    359.34 o 
  -4  12   8     3557.77     3699.22    286.19 o 
  -1  12   8     9259.96     8733.98    353.35 o 
   2  12   8    11281.84    11532.36    311.86 o 
   5  12   8     1766.40     1942.16    207.21 o 
   8  12   8      430.33      469.02    249.20 o 
  11  12   8      370.90      364.68    253.72 o 
 -24  13   8      410.37      559.97    288.67 o 
 -21  13   8     4367.87     4141.15    248.08 o 
 -18  13   8     7658.52     7765.31    252.46 o 
 -15  13   8      727.86      900.27    230.46 o 
 -12  13   8     6400.82     6576.17    236.55 o 
  -9  13   8      345.19      438.74    201.77 o 
  -6  13   8     9470.80     9546.72    402.23 o 
  -3  13   8     2353.51     2444.79    215.38 o 
   0  13   8     3761.48     4091.24    245.72 o 
   3  13   8    11597.75    11293.42    430.88 o 
   6  13   8     1099.78     1358.46    277.74 o 
   9  13   8       97.79      355.95    249.66 o 
  12  13   8      313.80      530.43    241.06 o 
 -26  14   8      804.74      728.93    240.49 o 
 -23  14   8       74.61      344.08    278.57 o 
 -20  14   8     1964.31     2100.52    261.16 o 
 -17  14   8     1460.39     1661.42    238.85 o 
 -14  14   8     3065.92     3226.18    242.69 o 
 -11  14   8       88.44      578.71    207.52 o 
  -8  14   8     1955.86     2106.11    253.71 o 
  -5  14   8     1055.35     1632.16    296.22 o 
  -2  14   8     2698.08     2747.97    254.46 o 
   1  14   8      689.21      648.45    201.01 o 
   4  14   8      218.50      216.44    215.12 o 
   7  14   8      154.23      -84.85    213.78 o 
  10  14   8     3670.44     3913.17    309.78 o 
  13  14   8      224.79      196.90    271.85 o 
 -25  15   8     1169.31     1454.68    253.04 o 
 -22  15   8       12.14      137.14    245.59 o 
 -19  15   8     2399.61     2703.89    253.64 o 
 -16  15   8      279.15      416.37    225.08 o 
 -13  15   8     6044.33     5737.01    220.09 o 
 -10  15   8       37.20       64.71    204.86 o 
  -7  15   8     2341.87     2390.05    233.78 o 
  -4  15   8     3295.90     3309.43    257.55 o 
  -1  15   8       18.53       86.88    179.10 o 
   2  15   8     9074.19     9098.83    322.04 o 
   5  15   8     2259.77     2626.17    222.79 o 
   8  15   8     5239.33     4409.46    237.09 o 
  11  15   8       65.49       27.38    274.25 o 
 -27  16   8      299.55      510.96    285.21 o 
 -24  16   8      245.72      598.53    301.36 o 
 -21  16   8     2738.67     2787.25    260.72 o 
 -18  16   8       45.50      128.95    239.40 o 
 -15  16   8       23.44      208.14    214.67 o 
 -12  16   8       63.93      276.89    223.67 o 
  -9  16   8      128.29      503.06    259.59 o 
  -6  16   8      806.90      999.07    218.54 o 
  -3  16   8       23.01      213.38    219.00 o 
   0  16   8      110.89      306.45    201.49 o 
   3  16   8      272.70      266.89    244.71 o 
   6  16   8      359.04      618.03    207.06 o 
   9  16   8      805.59     1117.80    274.67 o 
 -26  17   8     1013.22      894.69    274.78 o 
 -23  17   8      465.28      499.06    301.43 o 
 -20  17   8     1805.34     1719.93    291.16 o 
 -17  17   8       31.13     -188.32    239.80 o 
 -14  17   8     5713.34     6129.22    238.12 o 
 -11  17   8     3340.86     3264.82    251.71 o 
  -8  17   8     4345.00     4885.77    246.29 o 
  -5  17   8     2417.09     2276.66    263.76 o 
  -2  17   8       25.62      209.89    181.73 o 
   1  17   8     5070.92     5025.48    217.35 o 
   4  17   8     1169.13     1396.38    243.36 o 
   7  17   8        6.38      483.70    259.33 o 
 -25  18   8        3.11      167.93    303.54 o 
 -22  18   8     1905.19     1874.77    270.82 o 
 -19  18   8      184.42      127.69    218.66 o 
 -16  18   8     3232.06     3407.19    252.43 o 
 -13  18   8       65.22      536.95    233.56 o 
 -10  18   8     5193.54     5201.77    234.06 o 
  -7  18   8    10816.10    10531.95    275.65 o 
  -4  18   8        3.59      299.99    221.51 o 
  -1  18   8      426.47      440.50    198.52 o 
   2  18   8      301.62      746.54    186.74 o 
   5  18   8      136.97      251.53    230.55 o 
   8  18   8      850.47      368.80    254.09 o 
 -24  19   8     1852.48     1592.21    280.25 o 
 -21  19   8      324.07      626.58    222.40 o 
 -18  19   8     1054.62     1119.79    222.74 o 
 -15  19   8     3849.18     4099.89    246.86 o 
 -12  19   8      772.99      703.14    270.69 o 
  -9  19   8     2563.04     2272.50    233.57 o 
  -6  19   8     1793.31     1671.93    230.47 o 
  -3  19   8      675.40      746.46    226.47 o 
   0  19   8       33.26       18.24    202.82 o 
   3  19   8     1566.43     1201.84    227.59 o 
   6  19   8      401.72      445.56    220.15 o 
 -23  20   8      711.54      963.51    292.64 o 
 -20  20   8       78.10      405.88    252.43 o 
 -17  20   8     1108.22     1280.65    225.16 o 
 -14  20   8        6.25       45.66    229.47 o 
 -11  20   8     2127.00     2127.61    260.19 o 
  -8  20   8      147.16      -62.61    218.30 o 
  -5  20   8      365.38      353.39    255.60 o 
  -2  20   8       46.97      298.66    227.96 o 
   1  20   8      222.80      286.76    243.43 o 
   4  20   8      423.20      384.65    239.54 o 
 -25  21   8        3.04       72.44    284.86 o 
 -22  21   8     1272.05      995.77    226.96 o 
 -19  21   8     1040.70     1174.43    256.96 o 
 -16  21   8        0.55      485.68    278.85 o 
 -13  21   8     1480.30     1028.73    227.39 o 
 -10  21   8      835.26      869.54    224.90 o 
  -7  21   8     1746.23     1764.90    239.44 o 
  -4  21   8       92.00      -16.64    214.70 o 
  -1  21   8     2822.72     2645.48    256.65 o 
   2  21   8        5.11       84.25    215.24 o 
 -24  22   8      620.88      551.13    248.35 o 
 -21  22   8        5.85      150.31    241.85 o 
 -18  22   8       94.50      174.70    242.03 o 
 -15  22   8      973.99     1551.35    289.21 o 
 -12  22   8      453.88      770.18    299.65 o 
  -9  22   8      702.29      724.10    260.55 o 
  -6  22   8      108.43      204.89    272.75 o 
  -3  22   8     2001.79     1330.01    224.42 o 
   0  22   8      463.97      495.20    210.75 o 
 -23  23   8       72.54      142.30    267.88 o 
 -20  23   8        4.73       41.81    253.78 o 
 -17  23   8     2447.29     2336.67    254.96 o 
 -14  23   8      240.36      470.28    261.43 o 
 -11  23   8      304.78      367.58    250.40 o 
  -8  23   8     1064.95     1065.01    319.54 o 
  -5  23   8       41.87       67.15    275.18 o 
  -2  23   8      405.80      417.17    206.97 o 
   1  23   8       47.44      412.19    262.33 o 
 -22  24   8      768.91      593.63    250.03 o 
 -19  24   8     1326.01     1237.74    310.62 o 
 -16  24   8       36.14      339.55    277.73 o 
 -13  24   8       15.04      428.32    250.04 o 
 -10  24   8     2510.31     2583.50    288.12 o 
  -7  24   8       56.49       30.31    294.66 o 
  -4  24   8      176.70      126.13    340.81 o 
  -1  24   8       29.52      267.76    279.08 o 
 -21  25   8      440.49      430.81    293.76 o 
 -18  25   8       65.69      411.38    245.02 o 
 -15  25   8       22.45       78.43    284.90 o 
 -12  25   8     1634.70     1522.62    292.54 o 
  -9  25   8      691.69      491.43    246.40 o 
  -6  25   8       12.91     -117.68    237.89 o 
 -17  26   8      318.27      759.04    350.05 o 
 -14  26   8       37.09      183.59    341.11 o 
 -11  26   8        6.38      123.25    267.63 o 
  -8  26   8      143.27      372.02    298.76 o 
 -16  27   8        4.03      140.45    354.36 o 
 -13  27   8       58.20      103.73    353.84 o 
   0   0   9      159.33       81.28    449.11 o 
   1   1   9     4734.85     4853.13    228.86 o 
  -1   2   9      395.28      662.91    208.69 o 
   2   2   9    36450.85    36881.75    333.83 o 
  -3   3   9     1975.22     1914.95    196.96 o 
   0   3   9    12733.39    12937.12    228.64 o 
   3   3   9       23.79      -37.47    212.28 o 
  -5   4   9    15319.88    15642.09    243.26 o 
  -2   4   9    22625.61    23244.66    265.89 o 
   1   4   9      904.27     1048.34    188.77 o 
   4   4   9       52.01      504.35    244.15 o 
  -7   5   9     3656.69     3334.91    206.95 o 
  -4   5   9    19379.44    19107.92    253.14 o 
  -1   5   9     6539.11     6828.50    234.50 o 
   2   5   9    18100.21    18179.74    318.45 o 
   5   5   9     3623.56     3943.72    231.63 o 
  -9   6   9     3546.65     3231.39    204.11 o 
  -6   6   9    31679.53    31977.94    362.74 o 
  -3   6   9     9604.11    10109.31    249.50 o 
   0   6   9    31774.19    31412.54    494.48 o 
   3   6   9    12395.91    12536.54    549.62 o 
   6   6   9      120.50      293.84    249.42 o 
 -11   7   9     1948.70     2199.31    245.47 o 
  -8   7   9     1162.58     1112.12    185.49 o 
  -5   7   9    42828.58    41364.37    305.54 o 
  -2   7   9     8563.97     8225.36    226.49 o 
   1   7   9     9402.39     9183.31    235.96 o 
   4   7   9     1422.01     1474.96    187.17 o 
   7   7   9    12175.87    11351.25    274.81 o 
 -13   8   9     2389.24     2833.20    208.62 o 
 -10   8   9     3304.40     3190.04    208.14 o 
  -7   8   9     8398.53     8534.98    221.30 o 
  -4   8   9       22.12       44.35    231.18 o 
  -1   8   9     2808.59     2919.34    203.65 o 
   2   8   9     2939.85     3101.01    212.35 o 
   5   8   9     1231.42     1564.99    248.68 o 
   8   8   9      342.14      699.20    242.99 o 
 -15   9   9     1550.05     2095.07    236.38 o 
 -12   9   9      782.83      951.88    219.76 o 
  -9   9   9      344.53      193.72    195.88 o 
  -6   9   9    12556.22    12055.58    250.57 o 
  -3   9   9     1105.30      931.77    181.52 o 
   0   9   9     1285.55     1221.64    242.49 o 
   3   9   9     7454.18     7836.96    252.45 o 
   6   9   9     2837.39     3384.34    242.59 o 
   9   9   9     9702.94    10484.52    345.40 o 
 -17  10   9      384.67      587.15    267.03 o 
 -14  10   9      287.56      392.30    238.62 o 
 -11  10   9        1.87      346.05    232.90 o 
  -8  10   9     1616.63     1493.99    206.21 o 
  -5  10   9     1711.32     1793.07    245.86 o 
  -2  10   9      486.16      604.52    239.79 o 
   1  10   9     7188.07     7393.19    233.36 o 
   4  10   9     3734.39     4078.95    224.03 o 
   7  10   9     3726.19     3071.98    248.99 o 
  10  10   9      239.57      595.10    249.56 o 
 -19  11   9      438.25      274.00    267.35 o 
 -16  11   9     2181.34     2472.27    263.28 o 
 -13  11   9     1765.66     1897.77    233.18 o 
 -10  11   9    10391.76    10034.21    256.12 o 
  -7  11   9    14117.84    13604.37    286.36 o 
  -4  11   9     1847.18     1993.51    220.14 o 
  -1  11   9      177.54      259.35    219.72 o 
   2  11   9     2348.49     3026.18    277.44 o 
   5  11   9      136.71      223.88    180.49 o 
   8  11   9     4657.12     4381.97    267.35 o 
  11  11   9      730.41      872.98    283.97 o 
 -21  12   9     1083.85     1533.43    285.53 o 
 -18  12   9      875.75     1633.90    265.81 o 
 -15  12   9     3650.59     3698.98    219.74 o 
 -12  12   9     5204.77     5153.69    213.63 o 
  -9  12   9     2716.90     2704.62    233.41 o 
  -6  12   9     4404.67     4593.88    307.70 o 
  -3  12   9      873.56     1329.73    217.04 o 
   0  12   9     6359.11     6097.35    245.44 o 
   3  12   9      128.40      370.06    202.99 o 
   6  12   9     1050.82      733.62    212.08 o 
   9  12   9       77.86      396.55    272.85 o 
  12  12   9      122.98      190.75    263.25 o 
 -23  13   9        9.31      269.28    259.12 o 
 -20  13   9       56.93      250.53    206.27 o 
 -17  13   9     1341.86     1607.43    224.13 o 
 -14  13   9       20.68      231.50    189.73 o 
 -11  13   9     4092.14     3800.75    207.79 o 
  -8  13   9    17402.17    16189.58    319.86 o 
  -5  13   9      578.11      420.18    200.74 o 
  -2  13   9       68.47       68.97    238.10 o 
   1  13   9       46.20      176.52    200.54 o 
   4  13   9      160.59      374.79    211.76 o 
   7  13   9      122.84      -44.58    251.82 o 
  10  13   9        8.92      292.40    254.78 o 
 -25  14   9       95.12      383.55    279.41 o 
 -22  14   9      342.69      409.22    252.86 o 
 -19  14   9     1096.88     1366.62    250.24 o 
 -16  14   9    13547.31    13756.19    410.50 o 
 -13  14   9      356.73      872.80    224.96 o 
 -10  14   9      212.62      245.30    202.23 o 
  -7  14   9     1757.29     1320.03    254.11 o 
  -4  14   9       65.19       66.43    192.99 o 
  -1  14   9       20.06      304.69    201.63 o 
   2  14   9      670.29      963.55    229.33 o 
   5  14   9      112.46      217.73    224.68 o 
   8  14   9     1676.60      935.76    284.26 o 
  11  14   9       66.16      247.93    268.83 o 
 -24  15   9     1519.75     1929.92    303.30 o 
 -21  15   9     2931.01     2748.02    293.66 o 
 -18  15   9     2179.48     2328.55    227.41 o 
 -15  15   9      438.24      551.18    214.93 o 
 -12  15   9      555.39      603.16    202.14 o 
  -9  15   9     1166.96     1084.95    204.78 o 
  -6  15   9       20.46       93.06    271.41 o 
  -3  15   9      345.74      628.57    215.45 o 
   0  15   9      977.38     1192.20    194.63 o 
   3  15   9      794.52      668.95    201.85 o 
   6  15   9      217.37      467.06    208.49 o 
   9  15   9      176.76      397.50    265.44 o 
 -23  16   9        0.95       73.42    243.04 o 
 -20  16   9      198.79      419.02    257.55 o 
 -17  16   9      395.20      665.48    242.44 o 
 -14  16   9       17.40      349.99    227.35 o 
 -11  16   9      384.51      568.61    207.64 o 
  -8  16   9     2655.18     3215.80    236.27 o 
  -5  16   9      926.11      708.13    247.86 o 
  -2  16   9      431.13      438.63    207.72 o 
   1  16   9       11.08      115.91    220.88 o 
   4  16   9      991.87     1316.12    226.35 o 
   7  16   9      627.84      635.89    267.65 o 
 -25  17   9      300.57      132.11    284.15 o 
 -22  17   9       32.57      118.00    244.00 o 
 -19  17   9        1.03        6.95    223.85 o 
 -16  17   9     5065.64     5098.33    261.92 o 
 -13  17   9      220.47      290.26    209.95 o 
 -10  17   9     1516.19     1639.99    234.40 o 
  -7  17   9      282.17      423.48    226.28 o 
  -4  17   9      629.35      626.20    194.40 o 
  -1  17   9      718.27     1156.24    227.58 o 
   2  17   9      159.05      622.90    218.60 o 
   5  17   9      934.02      930.05    221.16 o 
   8  17   9      567.07      650.23    304.98 o 
 -24  18   9      406.48      198.63    277.96 o 
 -21  18   9       10.51      247.08    253.50 o 
 -18  18   9     2686.40     2763.95    255.14 o 
 -15  18   9      290.34      509.92    221.57 o 
 -12  18   9      899.00      790.41    235.54 o 
  -9  18   9     9123.87     9653.79    369.24 o 
  -6  18   9        5.48      228.70    228.01 o 
  -3  18   9     2286.73     2128.26    230.11 o 
   0  18   9       54.32      -27.86    206.00 o 
   3  18   9      215.09      180.15    230.61 o 
   6  18   9        1.26      239.22    200.82 o 
 -23  19   9     1831.48     1636.46    272.02 o 
 -20  19   9      795.06      643.25    230.87 o 
 -17  19   9     2993.59     3152.96    244.58 o 
 -14  19   9      319.80      470.89    235.09 o 
 -11  19   9     6430.88     6162.41    257.26 o 
  -8  19   9      286.90      137.11    222.07 o 
  -5  19   9       59.33      341.21    235.95 o 
  -2  19   9      258.92      100.77    200.50 o 
   1  19   9      150.66      241.11    196.74 o 
   4  19   9      558.08      560.80    239.95 o 
 -22  20   9      439.04      548.30    266.75 o 
 -19  20   9     1124.25     1403.43    236.67 o 
 -16  20   9      244.80      526.49    223.61 o 
 -13  20   9     2641.62     2467.21    255.46 o 
 -10  20   9       20.26      -32.35    258.20 o 
  -7  20   9       23.04      504.30    225.48 o 
  -4  20   9        0.45      -52.63    196.11 o 
  -1  20   9      197.74      301.41    177.64 o 
   2  20   9      211.21      443.71    195.26 o 
 -21  21   9        7.92     -184.44    253.78 o 
 -18  21   9      658.83      660.10    211.06 o 
 -15  21   9       10.41        0.68    225.37 o 
 -12  21   9      499.53      654.21    215.72 o 
  -9  21   9      533.22      513.36    244.71 o 
  -6  21   9      428.82      449.72    205.97 o 
  -3  21   9     1289.97     1195.36    213.43 o 
   0  21   9      139.61      358.93    210.04 o 
 -20  22   9       33.60      102.51    263.61 o 
 -17  22   9      191.09       43.06    244.21 o 
 -14  22   9       24.31      475.25    290.24 o 
 -11  22   9     4912.32     4950.75    281.19 o 
  -8  22   9       41.32      111.27    249.78 o 
  -5  22   9       43.58       10.06    247.73 o 
  -2  22   9      100.61      274.13    226.79 o 
 -19  23   9     1609.33     1166.79    272.58 o 
 -16  23   9      795.36      617.45    292.86 o 
 -13  23   9     1064.69     1285.50    271.45 o 
 -10  23   9        6.50       76.11    286.94 o 
  -7  23   9      555.63     1039.74    321.57 o 
  -4  23   9     1743.75     1835.23    264.07 o 
 -18  24   9      150.01      274.71    244.24 o 
 -15  24   9       12.65     -141.77    225.43 o 
 -12  24   9     1190.34      685.15    336.69 o 
  -9  24   9      152.82      173.13    335.54 o 
  -6  24   9      187.42      485.39    344.63 o 
 -17  25   9      522.29      521.12    267.55 o 
 -14  25   9      402.40      329.77    290.82 o 
 -11  25   9      691.16     1125.11    297.17 o 
  -8  25   9       11.38       29.49    290.73 o 
  -1   1  10     7799.75     8327.66    304.09 o 
  -3   2  10     4024.04     3902.18    193.94 o 
   0   2  10     1904.98     1893.07    191.30 o 
  -5   3  10      996.55     1049.63    199.34 o 
  -2   3  10       86.30      -24.82    234.70 o 
   1   3  10     3806.55     3877.10    208.55 o 
  -7   4  10      779.59      998.30    244.32 o 
  -4   4  10     4461.52     4679.20    200.79 o 
  -1   4  10    17602.29    17561.23    259.26 o 
   2   4  10     3807.34     3712.09    196.83 o 
  -9   5  10       77.40      168.60    223.03 o 
  -6   5  10       50.90      -93.31    191.43 o 
  -3   5  10       48.12      -16.36    202.50 o 
   0   5  10     1871.59     1857.08    183.17 o 
   3   5  10    26331.13    26664.22    454.16 o 
 -11   6  10     2596.79     2443.76    253.13 o 
  -8   6  10    10613.37    11236.09    279.47 o 
  -5   6  10    22613.04    22211.40    369.04 o 
  -2   6  10      370.42      739.46    230.38 o 
   1   6  10    13564.55    13404.46    263.59 o 
   4   6  10     7218.95     7012.07    249.62 o 
 -13   7  10     1962.19     1807.91    210.68 o 
 -10   7  10     9412.67     9948.87    263.20 o 
  -7   7  10     5337.64     5739.48    216.48 o 
  -4   7  10      434.02      475.03    178.23 o 
  -1   7  10    35034.58    34195.34    566.31 o 
   2   7  10     2181.46     2492.57    255.62 o 
   5   7  10      796.77      605.04    211.04 o 
 -15   8  10      214.93      387.58    187.51 o 
 -12   8  10     2395.81     2608.12    220.83 o 
  -9   8  10      482.67      648.86    207.68 o 
  -6   8  10       73.48       22.07    210.57 o 
  -3   8  10      149.84      215.57    193.48 o 
   0   8  10     7095.03     7549.86    225.72 o 
   3   8  10      995.46      783.32    201.41 o 
   6   8  10      635.10      653.94    205.56 o 
 -17   9  10     2814.09     2856.02    250.18 o 
 -14   9  10      189.13      378.41    254.58 o 
 -11   9  10     1325.13     1524.76    196.77 o 
  -8   9  10     1211.94      972.76    216.11 o 
  -5   9  10     1047.01      966.47    215.15 o 
  -2   9  10     3313.34     3517.49    231.05 o 
   1   9  10     1773.67     1861.54    224.22 o 
   4   9  10      383.63      375.65    203.28 o 
   7   9  10     5095.38     4445.82    248.96 o 
 -19  10  10     1218.42     1367.68    300.46 o 
 -16  10  10      215.25      411.97    330.18 o 
 -13  10  10     2294.04     2134.60    240.75 o 
 -10  10  10      275.98      318.71    182.21 o 
  -7  10  10     1738.56     1973.18    226.46 o 
  -4  10  10    13438.71    14113.22    358.14 o 
  -1  10  10     1095.78     1137.87    217.11 o 
   2  10  10     7128.41     7187.68    324.22 o 
   5  10  10      459.99      786.25    210.63 o 
   8  10  10     2960.73     2940.37    251.95 o 
 -21  11  10      494.16      955.59    224.79 o 
 -18  11  10       36.43     -160.14    245.20 o 
 -15  11  10     6872.59     7046.03    267.17 o 
 -12  11  10     5811.94     6523.21    229.67 o 
  -9  11  10     3319.25     3424.62    227.63 o 
  -6  11  10     2442.40     2445.17    204.36 o 
  -3  11  10      137.01      127.12    200.97 o 
   0  11  10      676.53      764.89    216.11 o 
   3  11  10      821.50     1311.51    254.21 o 
   6  11  10     3108.31     2979.88    250.87 o 
   9  11  10     1306.62     1381.71    282.97 o 
 -23  12  10      521.54     1096.27    297.45 o 
 -20  12  10      939.63      864.55    277.64 o 
 -17  12  10      389.82      582.47    202.17 o 
 -14  12  10      160.04      416.35    192.87 o 
 -11  12  10     4169.08     4812.17    356.53 o 
  -8  12  10       84.62      168.06    199.10 o 
  -5  12  10     3299.12     3129.48    220.93 o 
  -2  12  10     1457.27     2024.98    242.20 o 
   1  12  10      772.68     1141.62    283.32 o 
   4  12  10      350.82      627.75    214.30 o 
   7  12  10      995.19      896.25    195.67 o 
  10  12  10      803.75     1181.99    207.13 o 
 -22  13  10      399.73      588.01    231.83 o 
 -19  13  10     2159.02     2495.16    255.48 o 
 -16  13  10     2400.78     2269.97    208.64 o 
 -13  13  10       96.49      707.00    209.15 o 
 -10  13  10    14388.89    15229.34    436.27 o 
  -7  13  10      126.05      543.02    212.68 o 
  -4  13  10     1128.65      973.61    241.22 o 
  -1  13  10       17.38      271.23    254.03 o 
   2  13  10      955.95     1011.37    215.53 o 
   5  13  10        2.71      221.38    204.94 o 
   8  13  10     1925.37     1942.13    247.31 o 
  11  13  10       13.88      567.24    262.21 o 
 -24  14  10      102.01      222.09    302.16 o 
 -21  14  10      343.05      267.83    249.07 o 
 -18  14  10     3457.18     3611.98    287.30 o 
 -15  14  10     1568.54     1663.18    215.96 o 
 -12  14  10     9423.23     9080.50    350.38 o 
  -9  14  10       48.90      -35.77    281.20 o 
  -6  14  10      594.79      329.39    195.48 o 
  -3  14  10     1737.52     1924.52    268.14 o 
   0  14  10        0.98      244.12    204.13 o 
   3  14  10     2360.49     2371.26    217.24 o 
   6  14  10      466.21      595.31    248.81 o 
   9  14  10        2.01      316.71    261.45 o 
 -23  15  10     1271.47     1263.77    275.24 o 
 -20  15  10       48.28      148.02    241.95 o 
 -17  15  10      207.63      262.32    187.87 o 
 -14  15  10      994.76      982.56    238.22 o 
 -11  15  10     2702.03     2658.75    286.74 o 
  -8  15  10     2353.90     2685.39    271.68 o 
  -5  15  10      399.61      290.61    206.84 o 
  -2  15  10      636.91      693.54    242.00 o 
   1  15  10      745.78      821.84    200.29 o 
   4  15  10     2604.04     2565.64    231.47 o 
   7  15  10      455.73      562.14    203.98 o 
 -22  16  10       62.39      -23.85    261.91 o 
 -19  16  10      279.85      455.48    285.56 o 
 -16  16  10        2.53      195.91    179.54 o 
 -13  16  10      336.14      503.17    211.13 o 
 -10  16  10     4798.14     5042.38    252.39 o 
  -7  16  10       16.40      219.21    300.38 o 
  -4  16  10     2194.25     2145.44    234.64 o 
  -1  16  10     3491.26     3853.92    223.87 o 
   2  16  10       22.44      318.26    206.63 o 
   5  16  10       51.81       59.37    191.26 o 
   8  16  10      238.07      118.61    226.09 o 
 -21  17  10      241.93      416.84    257.58 o 
 -18  17  10     1031.62     1085.69    237.77 o 
 -15  17  10     2397.47     2282.79    243.83 o 
 -12  17  10     2016.73     2230.03    250.84 o 
  -9  17  10     1227.33     1393.37    243.17 o 
  -6  17  10      116.23      224.91    220.99 o 
  -3  17  10     5689.13     5871.99    463.49 o 
   0  17  10        5.33      260.63    212.08 o 
   3  17  10      320.75      580.09    256.28 o 
   6  17  10       42.43      163.13    223.33 o 
 -23  18  10      194.80      356.28    271.90 o 
 -20  18  10      629.58      248.90    237.11 o 
 -17  18  10        0.51      246.65    208.78 o 
 -14  18  10      393.87      395.29    225.53 o 
 -11  18  10      248.79      455.80    224.05 o 
  -8  18  10        0.14      -43.70    213.53 o 
  -5  18  10     6513.83     6791.81    566.42 o 
  -2  18  10       93.49      387.44    214.29 o 
   1  18  10       65.28      121.82    213.46 o 
   4  18  10      121.90      168.12    256.23 o 
 -22  19  10      481.81      223.91    252.74 o 
 -19  19  10       46.03      220.82    229.58 o 
 -16  19  10      765.77      698.18    250.19 o 
 -13  19  10     2349.30     2414.61    232.06 o 
 -10  19  10      299.61      352.40    243.09 o 
  -7  19  10      184.23      423.05    232.68 o 
  -4  19  10     1894.50     2119.57    210.90 o 
  -1  19  10      175.54      265.15    217.92 o 
   2  19  10       78.76      144.83    215.65 o 
 -21  20  10     2737.01     2626.82    263.66 o 
 -18  20  10       78.68      291.61    253.42 o 
 -15  20  10       20.29      505.06    247.90 o 
 -12  20  10      127.29      221.38    198.35 o 
  -9  20  10      234.79      362.20    219.12 o 
  -6  20  10       41.37      195.69    185.54 o 
  -3  20  10       67.47        5.22    197.21 o 
   0  20  10      310.35      604.30    204.57 o 
 -20  21  10      274.74      294.11    258.77 o 
 -17  21  10      260.11      -17.96    223.40 o 
 -14  21  10      315.80      116.56    269.65 o 
 -11  21  10      166.27      436.73    257.03 o 
  -8  21  10        6.95      -80.80    222.22 o 
  -5  21  10      928.34      806.77    196.63 o 
  -2  21  10       84.32      176.42    185.06 o 
 -19  22  10       58.04      254.85    258.33 o 
 -16  22  10      420.26      382.61    264.20 o 
 -13  22  10      701.78      820.64    301.52 o 
 -10  22  10       71.14      -64.08    209.40 o 
  -7  22  10       30.56      565.25    256.44 o 
  -4  22  10       12.66      -19.09    224.64 o 
 -18  23  10       62.03      313.66    298.81 o 
 -15  23  10     1166.66     1043.02    273.69 o 
 -12  23  10      136.52      319.77    244.77 o 
  -9  23  10      124.42      380.18    243.28 o 
  -6  23  10     1559.56     1622.10    241.79 o 
 -14  24  10     2699.76     2695.38    433.58 o 
 -11  24  10       28.21      204.05    293.13 o 
  -8  24  10      686.99       80.14    243.62 o 
   0   1  11     4618.38     5209.90    239.43 o 
  -2   2  11    33407.47    34698.92    625.68 o 
   1   2  11      363.29      535.72    211.88 o 
  -4   3  11     4523.39     4801.66    215.88 o 
  -1   3  11     5652.20     6176.24    208.38 o 
   2   3  11    14560.86    15011.04    288.80 o 
  -6   4  11      327.15       34.34    214.17 o 
  -3   4  11      583.77      571.75    209.69 o 
   0   4  11      524.36      686.90    204.55 o 
   3   4  11      658.29      608.90    219.02 o 
  -8   5  11     1123.91     1362.91    200.86 o 
  -5   5  11    15217.44    15708.31    304.98 o 
  -2   5  11     1923.26     1970.39    212.45 o 
   1   5  11    24028.81    24297.74    493.93 o 
   4   5  11       49.34       67.67    196.56 o 
 -10   6  11      684.54      706.15    198.15 o 
  -7   6  11      431.36      712.60    217.88 o 
  -4   6  11     7922.83     8194.19    226.69 o 
  -1   6  11     7053.42     7222.80    235.29 o 
   2   6  11     3620.70     3657.98    251.54 o 
   5   6  11     3768.95     3801.95    244.88 o 
 -12   7  11    13611.99    14090.31    398.69 o 
  -9   7  11     3101.27     3168.85    226.86 o 
  -6   7  11     2997.20     2970.92    168.38 o 
  -3   7  11       19.11      226.66    208.80 o 
   0   7  11      440.32      328.83    164.59 o 
   3   7  11      565.85      674.93    199.03 o 
   6   7  11       70.07      417.94    225.15 o 
 -14   8  11     1024.19     1059.83    209.61 o 
 -11   8  11     2307.79     2600.27    230.15 o 
  -8   8  11     2589.51     2753.74    177.88 o 
  -5   8  11      940.77     1042.99    192.34 o 
  -2   8  11      737.57      784.02    172.71 o 
   1   8  11     2400.13     2154.54    224.18 o 
   4   8  11       14.89      295.77    207.29 o 
   7   8  11     1982.94     1857.04    237.37 o 
 -16   9  11      295.74      207.47    239.26 o 
 -13   9  11     6612.16     6588.98    405.65 o 
 -10   9  11     2503.16     2446.26    221.69 o 
  -7   9  11       14.38        9.45    206.88 o 
  -4   9  11       76.81      166.04    208.59 o 
  -1   9  11     3741.52     3777.33    213.44 o 
   2   9  11     3478.81     3910.60    221.23 o 
   5   9  11      993.35     1174.20    218.03 o 
   8   9  11     1037.45     1214.88    200.49 o 
 -18  10  11      133.56      304.44    228.90 o 
 -15  10  11      620.59      792.95    199.23 o 
 -12  10  11     2967.56     2558.77    302.49 o 
  -9  10  11     9773.62     9963.45    253.34 o 
  -6  10  11      327.27      330.95    207.70 o 
  -3  10  11      613.52      577.83    219.25 o 
   0  10  11       22.30       46.92    252.53 o 
   3  10  11      155.54      302.41    211.89 o 
   6  10  11     1096.28     1280.39    221.89 o 
   9  10  11       16.46      127.12    205.26 o 
 -20  11  11      256.71      -73.29    219.53 o 
 -17  11  11      412.69      739.97    237.42 o 
 -14  11  11     1294.28     1298.79    189.86 o 
 -11  11  11     2723.84     3026.65    203.94 o 
  -8  11  11      127.66      354.55    200.26 o 
  -5  11  11     3215.12     3311.35    231.27 o 
  -2  11  11     5101.38     5787.92    224.81 o 
   1  11  11      352.03      232.17    227.79 o 
   4  11  11      396.10      338.80    222.23 o 
   7  11  11       22.85      259.70    220.44 o 
  10  11  11        4.98      191.68    214.48 o 
 -22  12  11       67.58      348.88    267.62 o 
 -19  12  11      135.35      241.63    230.75 o 
 -16  12  11      275.44      222.61    242.22 o 
 -13  12  11      573.72      202.23    189.20 o 
 -10  12  11     5411.39     5405.26    227.11 o 
  -7  12  11     1408.71     1837.86    224.03 o 
  -4  12  11     9041.99     9094.54    418.77 o 
  -1  12  11     1477.34     1547.34    196.95 o 
   2  12  11     1604.68     1502.36    204.18 o 
   5  12  11      157.99      -25.51    235.75 o 
   8  12  11     1894.42     1930.55    221.23 o 
 -21  13  11      271.95      414.92    259.55 o 
 -18  13  11      513.35      525.36    244.62 o 
 -15  13  11     3217.94     3326.41    302.54 o 
 -12  13  11      718.40      713.99    169.77 o 
  -9  13  11      120.58      560.79    257.22 o 
  -6  13  11     7936.32     7705.06    253.27 o 
  -3  13  11      424.96      665.36    225.14 o 
   0  13  11      422.32      512.02    289.02 o 
   3  13  11      479.73      762.17    224.91 o 
   6  13  11       14.83      235.96    251.32 o 
   9  13  11      528.37      823.03    249.48 o 
 -20  14  11      218.89      423.62    283.57 o 
 -17  14  11      420.50      622.90    254.15 o 
 -14  14  11      515.41      687.15    223.12 o 
 -11  14  11     1102.19     1562.39    219.30 o 
  -8  14  11        7.48      -53.16    206.20 o 
  -5  14  11       85.11      338.46    195.03 o 
  -2  14  11     4077.84     4028.05    312.49 o 
   1  14  11     1273.59     1582.94    251.63 o 
   4  14  11       31.73       95.09    202.45 o 
   7  14  11      738.26      676.31    224.76 o 
 -22  15  11      336.61      406.18    249.16 o 
 -19  15  11       81.07      -70.23    261.36 o 
 -16  15  11       20.64      235.72    235.87 o 
 -13  15  11      667.54      485.94    217.17 o 
 -10  15  11      615.58      821.03    229.85 o 
  -7  15  11     1484.91     1836.50    264.41 o 
  -4  15  11     1068.42     1105.30    211.82 o 
  -1  15  11      121.71      379.81    203.72 o 
   2  15  11      397.01      524.46    252.34 o 
   5  15  11     1031.30     1054.22    222.60 o 
 -21  16  11       43.69      138.43    305.14 o 
 -18  16  11      296.22      302.22    236.85 o 
 -15  16  11      520.83      735.09    195.70 o 
 -12  16  11      420.86      523.86    243.56 o 
  -9  16  11     2708.70     2728.18    194.83 o 
  -6  16  11     1090.78      957.16    231.28 o 
  -3  16  11      860.62     1324.55    231.91 o 
   0  16  11      336.03      532.25    248.09 o 
   3  16  11     3043.68     3097.06    343.46 o 
   6  16  11      188.52      294.61    224.58 o 
 -20  17  11     1092.00      809.58    251.54 o 
 -17  17  11      984.51     1097.35    218.91 o 
 -14  17  11      379.58      404.83    222.68 o 
 -11  17  11      663.88      610.63    213.84 o 
  -8  17  11       12.62      300.12    211.80 o 
  -5  17  11     2764.30     2701.15    244.58 o 
  -2  17  11       37.31      308.69    244.09 o 
   1  17  11      160.05      149.21    251.56 o 
   4  17  11      167.95      434.50    248.65 o 
 -19  18  11      394.57      348.85    218.35 o 
 -16  18  11     1281.66     1221.90    216.08 o 
 -13  18  11     1300.09     1677.80    236.01 o 
 -10  18  11       35.54      314.94    242.65 o 
  -7  18  11      748.99      843.40    188.71 o 
  -4  18  11       11.47      136.66    218.92 o 
  -1  18  11      437.91      630.44    249.56 o 
   2  18  11      179.93        6.75    263.39 o 
 -18  19  11     1982.05     1655.20    209.91 o 
 -15  19  11     2299.62     2604.04    274.42 o 
 -12  19  11       26.20       82.58    245.88 o 
  -9  19  11       36.85     -153.25    224.75 o 
  -6  19  11      372.18      511.76    212.22 o 
  -3  19  11      465.98      315.30    200.51 o 
   0  19  11      142.74      406.43    222.06 o 
 -17  20  11      691.05      615.14    243.10 o 
 -14  20  11       49.25     -101.77    255.71 o 
 -11  20  11      332.94      110.23    280.61 o 
  -8  20  11      951.95      620.26    223.23 o 
  -5  20  11      217.67      407.12    207.51 o 
  -2  20  11       22.36      153.73    233.91 o 
 -16  21  11       11.37      118.36    268.86 o 
 -13  21  11     1267.11     1254.85    272.14 o 
 -10  21  11        6.74      109.87    260.52 o 
  -7  21  11      141.18      261.82    208.71 o 
  -4  21  11       42.86      147.58    223.58 o 
 -15  22  11      696.96      338.03    266.13 o 
 -12  22  11        1.70      474.84    285.87 o 
  -9  22  11      508.75      608.81    202.62 o 
  -6  22  11      419.12      632.07    240.22 o 
   0   0  12      579.60      979.51    456.69 o 
   1   1  12    11011.99    11190.68    497.32 o 
  -1   2  12     5897.62     6094.17    263.91 o 
   2   2  12      736.66     1024.96    195.22 o 
  -3   3  12      572.67      644.40    239.12 o 
   0   3  12      592.67      560.39    197.19 o 
   3   3  12      219.72      283.35    213.80 o 
  -5   4  12     2528.06     2830.39    207.33 o 
  -2   4  12      785.88      973.66    217.70 o 
   1   4  12     4146.44     4014.28    234.77 o 
   4   4  12       82.47      231.45    241.46 o 
  -7   5  12        7.45        8.23    242.49 o 
  -4   5  12      149.83      246.95    186.60 o 
  -1   5  12       14.22      423.66    241.74 o 
   2   5  12        3.93       55.10    234.64 o 
   5   5  12     7925.07     7713.78    423.14 o 
  -9   6  12     1918.02     1847.57    229.97 o 
  -6   6  12     6648.07     7075.26    243.81 o 
  -3   6  12     5624.31     5914.96    230.55 o 
   0   6  12      842.46      760.58    202.24 o 
   3   6  12     2844.01     3225.46    241.21 o 
   6   6  12      932.34     1095.07    215.82 o 
 -11   7  12     2878.97     3341.60    242.12 o 
  -8   7  12     9793.13     9912.53    248.08 o 
  -5   7  12     1209.94     1490.19    218.82 o 
  -2   7  12      784.64     1363.92    244.89 o 
   1   7  12        0.25      178.15    189.65 o 
   4   7  12      486.94      704.17    285.50 o 
   7   7  12     4205.35     3796.97    234.41 o 
 -13   8  12       82.27      114.14    229.92 o 
 -10   8  12     3286.94     3013.01    246.30 o 
  -7   8  12     7066.74     6702.58    320.04 o 
  -4   8  12      185.95      485.02    202.32 o 
  -1   8  12     1284.96     1066.72    197.35 o 
   2   8  12      788.08     1068.12    256.79 o 
   5   8  12      621.82      398.39    238.38 o 
   8   8  12     2685.47     2245.91    222.57 o 
 -15   9  12      447.87      623.49    241.70 o 
 -12   9  12     2114.16     2150.54    206.37 o 
  -9   9  12      947.17     1065.16    173.37 o 
  -6   9  12      185.64      181.27    218.94 o 
  -3   9  12     7399.80     7294.17    230.84 o 
   0   9  12       86.97       87.84    227.43 o 
   3   9  12      109.53       84.94    262.88 o 
   6   9  12      146.12      197.67    179.19 o 
   9   9  12      394.99      359.23    230.59 o 
 -17  10  12      522.56      441.56    217.47 o 
 -14  10  12       15.50      284.01    175.98 o 
 -11  10  12       97.56      210.02    261.03 o 
  -8  10  12        2.31      249.20    259.85 o 
  -5  10  12      335.33      269.29    199.13 o 
  -2  10  12     1493.57     1650.12    241.31 o 
   1  10  12     2561.31     2150.77    218.54 o 
   4  10  12     6713.00     6790.43    448.20 o 
   7  10  12      418.58      361.78    205.18 o 
  10  10  12      256.99      268.72    254.59 o 
 -19  11  12      351.04      138.50    252.36 o 
 -16  11  12      274.12      509.30    225.30 o 
 -13  11  12       57.55        4.54    204.36 o 
 -10  11  12      369.83      623.75    217.02 o 
  -7  11  12       16.89      453.69    209.75 o 
  -4  11  12     4752.76     4922.12    246.80 o 
  -1  11  12      821.48      600.60    228.20 o 
   2  11  12     5530.42     5969.35    300.95 o 
   5  11  12       92.86       60.48    196.48 o 
   8  11  12      901.69      743.90    223.53 o 
 -18  12  12      290.50      399.51    233.18 o 
 -15  12  12      465.50      609.85    206.21 o 
 -12  12  12     3666.72     3861.38    228.49 o 
  -9  12  12     1396.21     1278.02    209.30 o 
  -6  12  12     1307.78     1335.39    240.14 o 
  -3  12  12       67.49      148.56    196.74 o 
   0  12  12     1733.17     1807.78    263.65 o 
   3  12  12     1675.86     1364.37    208.29 o 
   6  12  12      126.39       66.32    217.67 o 
 -20  13  12      943.22      534.99    228.06 o 
 -17  13  12     5165.94     4030.98    421.22 o 
 -14  13  12      443.39      583.27    223.58 o 
 -11  13  12     1288.72     1417.52    240.10 o 
  -8  13  12       25.04      167.78    207.75 o 
  -5  13  12     5975.48     5934.26    301.45 o 
  -2  13  12      117.62      318.74    223.23 o 
   1  13  12       44.53      -66.45    218.81 o 
   4  13  12      266.13      726.76    249.90 o 
   7  13  12        1.73      315.64    245.22 o 
 -19  14  12     1686.24     1626.87    265.94 o 
 -16  14  12     1529.48     1420.71    203.23 o 
 -13  14  12      637.22      836.14    178.01 o 
 -10  14  12      455.17      662.68    256.45 o 
  -7  14  12      283.22      649.59    253.27 o 
  -4  14  12      449.75      501.20    203.25 o 
  -1  14  12      191.26      261.73    200.45 o 
   2  14  12      845.81      873.14    200.14 o 
   5  14  12       36.62      199.73    200.91 o 
 -18  15  12      741.08      989.49    245.91 o 
 -15  15  12      241.36      576.37    201.92 o 
 -12  15  12     1683.74     1516.13    224.00 o 
  -9  15  12       13.69      361.29    207.62 o 
  -6  15  12       58.00      526.35    254.24 o 
  -3  15  12      458.88      352.58    236.57 o 
   0  15  12      225.93      -37.96    224.21 o 
   3  15  12      613.12      748.65    217.55 o 
 -17  16  12      158.17      232.96    239.82 o 
 -14  16  12     2682.76     2140.69    220.81 o 
 -11  16  12      221.27      492.37    218.03 o 
  -8  16  12      131.15      374.41    280.87 o 
  -5  16  12      682.99      920.46    265.85 o 
  -2  16  12      582.62      430.35    214.26 o 
   1  16  12      993.11      758.67    217.15 o 
 -16  17  12       90.04      176.99    215.33 o 
 -13  17  12       56.17      339.45    207.71 o 
 -10  17  12     1587.36     1415.83    239.95 o 
  -7  17  12     2270.29     2048.99    259.22 o 
  -4  17  12      187.95      266.55    236.89 o 
  -1  17  12        4.23     -100.70    213.27 o 
 -18  18  12        8.41      -40.79    224.05 o 
 -15  18  12     1520.25     1372.57    260.91 o 
 -12  18  12     1737.73     1622.41    192.76 o 
  -9  18  12     2724.66     2620.49    226.73 o 
  -6  18  12      126.08      -55.16    222.51 o 
  -3  18  12       21.57     -182.81    215.07 o 
   0  18  12     1260.47      958.68    233.03 o 
 -14  19  12        4.72       61.06    253.04 o 
 -11  19  12      273.34      346.94    232.41 o 
  -8  19  12      295.71      363.76    210.06 o 
  -5  19  12       56.70      342.11    197.07 o 
 -13  20  12       82.63      268.81    229.36 o 
 -10  20  12       14.28      184.99    213.72 o 
  -7  20  12      315.06      345.27    214.68 o 
  -1   1  13      318.22      272.20    258.40 o 
  -3   2  13     1010.20      795.63    293.04 o 
   0   2  13      505.67      540.49    253.38 o 
  -5   3  13       70.45      389.33    206.18 o 
  -2   3  13      250.90      672.23    247.37 o 
   1   3  13     1390.77     1207.65    228.67 o 
  -7   4  13       10.91      185.26    226.24 o 
  -4   4  13     2141.49     2292.18    240.71 o 
  -1   4  13      784.01      670.93    229.23 o 
   2   4  13     3329.99     3506.96    274.21 o 
  -9   5  13       81.01       99.25    205.45 o 
  -6   5  13     1089.21     1280.32    230.79 o 
  -3   5  13     9887.94     9652.18    320.42 o 
   0   5  13     3867.53     4038.48    302.54 o 
   3   5  13     9357.56     9633.44    235.78 o 
 -11   6  13     1132.63     1082.15    266.65 o 
  -8   6  13      865.16     1038.20    196.97 o 
  -5   6  13     2056.55     1927.66    434.06 o 
  -2   6  13      647.10      959.11    210.07 o 
   1   6  13     5141.18     5739.02    346.29 o 
   4   6  13       37.07       15.44    223.81 o 
 -13   7  13     1058.26     1014.43    306.16 o 
 -10   7  13      483.40      230.12    283.95 o 
  -7   7  13      358.14      582.28    257.17 o 
  -4   7  13       73.92      165.43    220.23 o 
  -1   7  13     1418.79     1446.32    252.87 o 
   2   7  13     1301.62     1249.88    217.60 o 
   5   7  13       60.63      414.50    219.13 o 
 -15   8  13     1147.41      787.61    203.87 o 
 -12   8  13       13.32      274.37    255.82 o 
  -9   8  13      214.93      162.85    228.76 o 
  -6   8  13     8885.85     8724.86    240.26 o 
  -3   8  13      200.76      628.02    204.44 o 
   0   8  13     1446.24     1535.20    196.56 o 
   3   8  13     1162.99     1110.75    197.77 o 
   6   8  13       14.04      500.31    222.45 o 
 -17   9  13       75.31      177.36    215.32 o 
 -14   9  13      454.08      641.86    242.52 o 
 -11   9  13     3215.66     2794.41    220.70 o 
  -8   9  13       10.49      -80.37    269.83 o 
  -5   9  13      480.62      815.99    186.93 o 
  -2   9  13       12.87      309.46    221.80 o 
   1   9  13      437.24      231.99    288.98 o 
   4   9  13     1221.79     1493.13    229.28 o 
   7   9  13      536.36      217.41    234.36 o 
 -16  10  13      123.15      297.35    252.18 o 
 -13  10  13      160.09      361.43    241.80 o 
 -10  10  13       43.39      412.42    215.61 o 
  -7  10  13       11.91      -20.41    183.13 o 
  -4  10  13      144.13      -60.54    203.80 o 
  -1  10  13      287.53      476.86    228.76 o 
   2  10  13     1056.26     1165.59    270.23 o 
   5  10  13      212.17      179.48    209.20 o 
   8  10  13     1878.31     1430.63    250.39 o 
 -18  11  13       30.86      109.84    230.07 o 
 -15  11  13      388.94      485.80    214.67 o 
 -12  11  13      424.31      485.95    201.68 o 
  -9  11  13     1906.54     1742.80    239.22 o 
  -6  11  13     5049.77     4796.89    253.43 o 
  -3  11  13       79.83      190.88    227.47 o 
   0  11  13     3596.74     3463.58    276.99 o 
   3  11  13       73.10      304.10    224.82 o 
   6  11  13      194.16      341.92    226.36 o 
 -17  12  13      107.60      257.41    206.75 o 
 -14  12  13     2287.52     1350.76    191.67 o 
 -11  12  13     1349.27     1354.20    253.19 o 
  -8  12  13     2399.86     2417.44    246.98 o 
  -5  12  13        9.73      100.76    190.61 o 
  -2  12  13      411.52      593.57    240.28 o 
   1  12  13     2853.59     2577.47    244.93 o 
   4  12  13      871.75     1091.75    260.93 o 
 -16  13  13      567.10      604.44    223.21 o 
 -13  13  13     1223.67     1470.91    256.33 o 
 -10  13  13      374.09      904.55    247.77 o 
  -7  13  13      385.78      314.15    215.58 o 
  -4  13  13      691.24      546.81    192.97 o 
  -1  13  13      537.27      561.33    212.46 o 
   2  13  13      354.97       -4.19    234.47 o 
 -15  14  13      317.58      515.54    217.37 o 
 -12  14  13     1114.23      989.04    228.33 o 
  -9  14  13      963.13      854.20    214.94 o 
  -6  14  13     1337.50     1318.01    227.76 o 
  -3  14  13      157.97      401.95    222.31 o 
   0  14  13       72.09      208.30    246.47 o 
   3  14  13        0.51      181.50    240.34 o 
 -14  15  13      194.11      179.29    233.56 o 
 -11  15  13      395.03      491.00    227.40 o 
  -8  15  13      210.84      847.48    274.53 o 
  -5  15  13      107.81      542.83    243.63 o 
  -2  15  13      222.72      -37.54    211.43 o 
   1  15  13      720.00      690.35    239.61 o 
 -13  16  13       34.21      214.24    227.56 o 
 -10  16  13       32.26      175.28    222.57 o 
  -7  16  13      435.34      404.45    249.89 o 
  -4  16  13      363.27      466.86    276.23 o 
  -1  16  13     1988.49     1555.12    224.21 o 
 -12  17  13       25.84       43.50    227.94 o 
  -9  17  13     1538.80     1079.82    232.70 o 
  -6  17  13      287.54      523.88    209.11 o 
  -3  17  13      904.10      583.37    260.74 o 
 -11  18  13      528.23      785.55    261.60 o 
  -8  18  13       96.86      340.30    206.62 o 
   0   1  14     3700.19     4054.97    310.46 o 
  -2   2  14      330.52      516.25    246.50 o 
   1   2  14     1129.13     1068.44    235.80 o 
  -4   3  14     1031.61      889.16    229.96 o 
  -1   3  14      875.41      565.29    288.94 o 
   2   3  14      211.72      510.24    210.12 o 
  -6   4  14      445.64      455.83    290.56 o 
  -3   4  14       52.01      122.47    283.37 o 
   0   4  14      554.16      238.05    253.54 o 
   3   4  14      442.96      336.32    231.36 o 
  -8   5  14       17.57      145.50    233.17 o 
  -5   5  14     2344.94     2644.18    382.79 o 
  -2   5  14      263.13      294.85    251.07 o 
   1   5  14      318.47      384.49    231.24 o 
   4   5  14      961.56      984.27    198.67 o 
 -10   6  14     2529.94     1946.63    210.83 o 
  -7   6  14      435.28      879.91    255.87 o 
  -4   6  14     1608.98     1340.58    237.72 o 
  -1   6  14      585.87      912.10    215.66 o 
   2   6  14      910.55     1142.04    234.98 o 
   5   6  14       88.75       41.36    269.46 o 
 -12   7  14     2454.88     1932.23    284.81 o 
  -9   7  14      438.73      481.17    194.67 o 
  -6   7  14      795.64      852.44    267.90 o 
  -3   7  14     1521.29     1625.05    219.29 o 
   0   7  14     4724.77     4336.75    285.84 o 
   3   7  14      678.28      678.00    221.07 o 
   6   7  14       46.64      191.78    243.55 o 
 -14   8  14      146.30      447.37    279.90 o 
 -11   8  14      446.59      440.03    225.62 o 
  -8   8  14      146.09     -190.09    304.27 o 
  -5   8  14      279.78      160.66    230.73 o 
  -2   8  14       18.04     -179.25    213.82 o 
   1   8  14     2176.89     2027.34    232.91 o 
   4   8  14      835.87      953.70    279.37 o 
   7   8  14      188.26      419.64    222.63 o 
 -13   9  14      636.33      571.45    282.90 o 
 -10   9  14      320.60      246.31    217.74 o 
  -7   9  14      432.80      431.35    262.02 o 
  -4   9  14      805.57      877.45    239.38 o 
  -1   9  14       24.65      259.34    208.10 o 
   2   9  14     1894.20     1672.47    286.24 o 
   5   9  14      121.60       66.02    232.80 o 
 -15  10  14      970.63      893.82    230.06 o 
 -12  10  14      104.44      326.80    285.06 o 
  -9  10  14      455.52      663.81    318.01 o 
  -6  10  14       33.87      643.13    199.66 o 
  -3  10  14      407.43      566.22    208.61 o 
   0  10  14      771.51     1074.78    244.47 o 
   3  10  14       61.57      150.35    228.96 o 
 -14  11  14       24.45      256.63    237.36 o 
 -11  11  14      144.12      290.82    241.30 o 
  -8  11  14      250.61      233.97    195.13 o 
  -5  11  14     3350.39     2791.71    228.08 o 
  -2  11  14     1073.78     1123.49    247.54 o 
   1  11  14      146.82      298.18    252.91 o 
 -13  12  14      329.93      382.63    202.75 o 
 -10  12  14      921.23      459.36    255.05 o 
  -7  12  14      138.01      616.59    264.09 o 
  -4  12  14      976.43     1010.14    264.79 o 
  -1  12  14       22.36      433.83    359.61 o 
   2  12  14      172.04      659.59    346.79 o 
 -12  13  14      976.36      789.54    341.39 o 
  -9  13  14      308.50      255.95    212.66 o 
  -6  13  14      106.57      131.62    266.71 o 
  -3  13  14       93.76      202.20    215.81 o 
   0  13  14       60.08       34.75    212.46 o 
 -11  14  14     3009.71     2576.20    269.14 o 
  -8  14  14     1854.93     1362.45    230.17 o 
  -5  14  14      866.77      982.63    203.42 o 
  -2  14  14      145.15       89.34    255.04 o 
 -10  15  14      101.11      234.49    255.26 o 
  -7  15  14       11.52      309.28    223.44 o 
   0   0  15       79.26      610.99    381.61 o 
   1   1  15     3144.00     3171.98    423.25 o 
  -1   2  15     1001.29      832.97    252.39 o 
   2   2  15      243.27      -84.39    218.57 o 
  -3   3  15      336.42      657.90    268.96 o 
   0   3  15      158.53      201.69    242.80 o 
   3   3  15       14.69      135.14    269.14 o 
  -5   4  15       26.23       -2.57    241.06 o 
  -2   4  15        6.90     -125.35    251.33 o 
   1   4  15     2174.95     2138.75    294.69 o 
   4   4  15      594.61      759.69    221.56 o 
  -7   5  15       42.74      536.88    346.70 o 
  -4   5  15     3049.81     2071.82    315.99 o 
  -1   5  15     1169.81      886.54    348.41 o 
   2   5  15     1334.42     1606.23    298.07 o 
   5   5  15      126.05     -149.46    246.43 o 
  -9   6  15      454.02      809.10    283.05 o 
  -6   6  15      672.88      378.51    279.19 o 
  -3   6  15      189.62      374.95    310.24 o 
   0   6  15     2345.05     2430.54    256.43 o 
   3   6  15      536.82      605.52    204.83 o 
 -11   7  15       66.92      193.62    258.92 o 
  -8   7  15      864.53     1147.26    319.67 o 
  -5   7  15     1345.64      926.25    247.03 o 
  -2   7  15       71.79      329.77    219.75 o 
   1   7  15      560.57      429.78    208.90 o 
   4   7  15      105.62       31.67    256.66 o 
 -10   8  15     1080.78      775.51    237.79 o 
  -7   8  15      281.93      686.93    262.09 o 
  -4   8  15       43.90      -88.81    310.31 o 
  -1   8  15      323.48       92.04    221.27 o 
   2   8  15      550.68      898.80    212.79 o 
  -9   9  15      426.68      291.90    275.01 o 
  -6   9  15      323.91      555.80    274.11 o 
  -3   9  15       26.19      247.29    254.75 o 
   0   9  15       25.78      286.43    233.25 o 
  -8  10  15      660.83      821.72    290.08 o 
  -5  10  15      226.58      315.36    238.42 o 
  -2  10  15      824.45      887.64    282.89 o 
  -7  11  15       95.20      453.85    212.15 o 
  -4  11  15      793.14      644.15    259.72 o 
  -1   1  16     1175.87      891.71    281.19 o 
   0   2  16      216.12      376.06    249.98 o 
                                                 
